# Supplementary material for: Optogenetic manipulation of calcium signals in single T cells in vivo
Source: Nat Commun. 2020 Mar 2;11:1143. doi: 10.1038/s41467-020-14810-2 (PMC7051981; doi:10.1038/s41467-020-14810-2)
Supplement: Supplementary file 11 — Source Data [file 41467_2020_14810_MOESM11_ESM.xlsx]

## Sheet: Figure 1
Fig 1-a	Indo-1 ratio				Fig 1-b	Indo-1 ratio				Fig 1-c	Indo-1 ratio			Fig 1-d	Indo-1 ratio			Fig 1-e	b-Galactosidase activity
Time (min)	OS1-mut	OS1	eOS1		Time (min)	NT	OS1	eOS1		Time (min)	NT	eOS1		Time (min)	eGFP-eOS1	mScarlet-eOS1					no PA					PA
0	0.99678	0.94676	1.04531		0	1.04613	1.05194	1.0608		0	1.02893	1.0221		0	1.08218	1.02893		NT	1	1	1	1	1	1.07	1.08	1.1	1	0.85
	1.00146	0.95122	1.04829			1.04644	1.05507	1.05888			1.03191	1.02332			1.08281	1.03001		OS1	1	1	1	1	1	1.78	1.49	1.4	1.4	1.28
	1.00043	0.94893	1.03279			1.04713	1.05513	1.05685			1.02891	1.02368			1.0784	1.02943		eGFP-eOS1	1	1	1	1	1	3.27	8.64	6.9	4.82	4.79
	0.99731	0.94379	1.03795			1.04577	1.05127	1.06413			1.02607	1.02196			1.08404	1.02997		mScarlet-eOS1	1	1	1	1	1	1.41	9.85	24	10.48	10.77
	0.98861	0.94492	1.03242			1.04582	1.05328	1.06536			1.02799	1.02152			1.08657	1.03387
	1.01418	0.94698	1.03295			1.04574	1.05261	1.06526			1.02493	1.02197			1.07825	1.03301
	1.0022	0.92857	1.01237			1.04342	1.05014	1.06458			1.02534	1.02325			1.07861	1.03436
	0.99191	0.94777	1.01976			1.04509	1.04974	1.0675			1.02373	1.02369			1.08284	1.03363
	0.99359	0.94463	1.03338			1.04274	1.04863	1.06919			1.02377	1.02261			1.07993	1.03123
	0.99262	0.9451	1.01907			1.04387	1.04641	1.06998			1.02403	1.02266			1.07978	1.03362
	1.00628	0.94099	1.02482			1.04872	1.04912	1.0688			1.02273	1.02246			1.07686	1.03363
	0.97563	0.93666	1.01172			1.05152	1.04444	1.0665			1.02424	1.02335			1.0746	1.02914
	0.98909	0.93872	1.01647			1.04816	1.04475	1.06348			1.02505	1.02432			1.07736	1.03039
	0.97092	0.92448	1.02919			1.04757	1.04448	1.06534			1.026	1.0226			1.07659	1.02816
	0.98189	0.93922	1.03312			1.04595	1.04574	1.06677			1.02545	1.02192			1.07954	1.02664
	0.97596	0.94582	1.02761			1.04902	1.04466	1.0637			1.02595	1.02308			1.07701	1.0288
	0.98163	0.94267	1.01373			1.05306	1.04658	1.0616			1.02405	1.02421			1.08158	1.03022
	0.98424	0.94318	1.024			1.05207	1.0465	1.06206			1.02757	1.02398			1.08216	1.02841
	0.98109	0.94251	1.01953			1.04619	1.04669	1.05488			1.02426	1.02385			1.08251	1.03511
	0.98846	0.9308	1.03102			1.04781	1.04871	1.05772			1.02399	1.02178			1.08554	1.03484
	0.98633	0.93506	1.02935			1.04732	1.05062	1.06197			1.02208	1.02533			1.08588	1.03071
	0.99152	0.92603	1.01816			1.04862	1.04958	1.06064			1.02226	1.03312			1.07991	1.03284
	0.98936	0.93345	1.01562			1.04614	1.05204	1.05854			1.02292	1.04911			1.07915	1.02956
	0.97461	0.9273	1.01046			1.0443	1.05193	1.05831			1.02141	1.07158			1.07653	1.03138
	0.97325	0.94161	1.01184			1.04188	1.04871	1.05582			1.02343	1.09374			1.07815	1.0338
	0.97534	0.93149	0.99995			1.04314	1.04874	1.06119			1.02426	1.12055			1.07999	1.02893
	0.9812	0.93424	0.99967			1.04271	1.05202	1.06466			1.02087	1.14202			1.07608	1.03083
	0.98999	0.939	1.00952			1.04158	1.04957	1.06209			1.02233	1.16869			1.07114	1.02804
	0.98816	0.92953	1.00468			1.03431	1.05002	1.06268			1.02292	1.19618			1.07832	1.03002
	0.98075	0.92387	1.00865			1.03725	1.04744	1.06432			1.02332	1.2288			1.07863	1.03062
	0.98475	0.92486	1.00586			1.03993	1.04381	1.06525			1.0258	1.24317			1.08467	1.03019
	0.98988	0.93486	1.01489			1.0414	1.04549	1.06218			1.02475	1.25994			1.08464	1.03118
	0.95926	0.93189	0.9834			1.0424	1.04915	1.06668			1.02206	1.25794			1.08264	1.03491
	0.9668	0.92946	1.01495			1.04119	1.0459	1.06561			1.02343	1.26554			1.07715	1.03116
	0.95903	0.92834	1.00551			1.03612	1.04916	1.06532			1.02145	1.27084			1.08499	1.03302
	0.96401	0.92084	0.98662			1.04324	1.04457	1.06433			1.02192	1.2783			1.08038	1.03031
	0.97407	0.92797	1.00072			1.0432	1.04712	1.06093			1.02055	1.27105			1.08402	1.03079
	0.95664	0.92273	1.00787			1.04021	1.04702	1.05955			1.01994	1.27272			1.08175	1.03292
	0.98389	0.93149	0.98592			1.04365	1.04733	1.06498			1.01939	1.26336			1.07955	1.03236
	0.96418	0.92949	0.99727			1.03853	1.04886	1.06125			1.021	1.26375			1.07897	1.02973
	0.97148	0.92673	0.98972			1.03562	1.04947	1.05862			1.0193	1.26288			1.07868	1.02776
	0.97179	0.92427	0.994			1.03717	1.04417	1.05662			1.02038	1.25777			1.07652	1.02943
	0.96161	0.92399	0.99071			1.03225	1.04623	1.06134			1.02168	1.25194			1.07968	1.03181
	0.95639	0.91672	0.98633			1.03322	1.04535	1.05905			1.02382	1.25205			1.08267	1.03221
	0.97331	0.92619	0.99254			1.03701	1.04405	1.05816			1.02335	1.25028			1.07951	1.03119
	0.96423	0.91558	0.9869			1.03363	1.04408	1.05666			1.02403	1.24916			1.07663	1.03183
	0.95837	0.91448	0.979			1.03599	1.04214	1.05824			1.02234	1.24724			1.07522	1.0313
	0.95499	0.91657	0.99989			1.03314	1.04451	1.05836			1.02153	1.24329			1.07725	1.03137
	0.96058	0.91256	0.98768			1.03072	1.04849	1.06258			1.02098	1.23973			1.07711	1.03319
	0.96191	0.90934	0.98599			1.03675	1.04703	1.06244			1.02246	1.23619			1.07759	1.03115
	0.95027	0.90773	0.98226			1.03705	1.04392	1.07581			1.0195	1.23314			1.07128	1.03386
	0.95346	0.92053	0.99154			1.03581	1.04757	1.09787			1.02086	1.23266			1.07198	1.03415
	0.94409	0.91378	1.00202			1.03656	1.05083	1.13063			1.01915	1.23134			1.07251	1.02891
	0.94922	0.93565	1.01788			1.03456	1.05643	1.17091			1.02067	1.22347			1.07376	1.03029
	0.95113	0.94708	1.02166			1.03328	1.05984	1.21711			1.01859	1.21862			1.07501	1.03105
	0.94815	0.95744	1.06885			1.03593	1.06346	1.25743			1.02149	1.2161			1.07475	1.03268
	0.94487	0.95161	1.07707			1.03672	1.06797	1.31863			1.0206	1.21235			1.0742	1.03624
	0.95657	0.97038	1.10677			1.03917	1.07622	1.36557			1.02009	1.21186			1.08322	1.03906
	0.95494	0.97117	1.12351			1.03925	1.07889	1.41772			1.01863	1.20917			1.09154	1.04216
1	0.94124	0.97919	1.13056		1	1.03666	1.08161	1.46717			1.02103	1.20391			1.10382	1.0574
	0.96261	0.98633	1.14095			1.03242	1.08624	1.49197			1.01803	1.20482		1	1.12613	1.08514
	0.94455	0.98145	1.13824			1.03643	1.09097	1.51925			1.0187	1.20192			1.15231	1.1269
	0.94467	0.97656	1.17041			1.03852	1.09232	1.54774			1.02004	1.1981			1.20269	1.18857
	0.93844	0.97124	1.18443			1.03847	1.0936	1.55786			1.01864	1.20068			1.25115	1.26094
	0.9341	0.9971	1.2002			1.0381	1.09072	1.57598			1.01931	1.20414			1.31337	1.33163
	0.94336	0.99667	1.20864			1.03565	1.09143	1.5879			1.02052	1.20035			1.37455	1.42692
	0.94613	0.99798	1.20643			1.03513	1.09777	1.59468			1.02117	1.20014			1.44423	1.51952
	0.9451	1.00911	1.17798			1.03648	1.09476	1.61188			1.01985	1.1967			1.50944	1.61766
	0.93652	0.99293	1.20749			1.03332	1.09436	1.61299			1.02062	1.19237			1.5793	1.70784
	0.93896	1.00188	1.20524			1.03423	1.09291	1.61827			1.01918	1.19036			1.63355	1.78364
	0.93648	1.0102	1.19001			1.03651	1.0997	1.62771			1.02263	1.18638			1.68229	1.84441
	0.94815	0.99778	1.20071			1.03384	1.10715	1.6233			1.0211	1.18303			1.70753	1.89657
	0.93644	1.02169	1.23326			1.03331	1.111	1.63311			1.02037	1.1838			1.7373	1.93507
	0.94215	0.99202	1.2207			1.029	1.10649	1.6455			1.02087	1.17948			1.7676	1.97369
	0.94247	1.00983	1.20605			1.03021	1.11676	1.64083			1.01928	1.17489			1.77595	1.99718
	0.94308	1.01011	1.22314			1.03696	1.11553	1.6434			1.01857	1.17385			1.7919	2.01332
	0.93971	1.00643	1.22375			1.03893	1.11954	1.64761			1.02134	1.17723			1.79243	2.02847
	0.93432	1.0233	1.21715			1.03456	1.11718	1.65708			1.0178	1.17495			1.80026	2.0457
	0.95184	1.01265	1.20117			1.0335	1.11779	1.66875			1.01806	1.17535			1.82071	2.06584
	0.9377	1.00535	1.25977			1.03165	1.11801	1.67066			1.01841	1.17496			1.83027	2.06697
	0.93339	1.01074	1.20718			1.03755	1.12304	1.65764			1.01435	1.16914			1.828	2.07894
	0.94257	1.01204	1.22504			1.04213	1.11781	1.6609		5	1.01534	1.17068			1.83563	2.0899
	0.93396	1.02197	1.21138			1.03545	1.12071	1.66318			1.01797	1.17164			1.84733	2.10546
	0.93892	0.99487	1.24163			1.03481	1.12089	1.6811			1.01623	1.16758			1.86583	2.11446
	0.93789	1.00586	1.24581			1.03435	1.12387	1.66754			1.01802	1.16759			1.86574	2.12579
	0.93502	0.99609	1.25868			1.03735	1.12228	1.66456			1.0176	1.16823			1.86136	2.12961
	0.93477	1.01898	1.23657			1.03883	1.1291	1.66496			1.01922	1.16338			1.86731	2.13333
	0.9334	0.99356	1.25684			1.03564	1.13122	1.6661			1.02016	1.16531			1.86583	2.14071
	0.9247	1.01144	1.28374			1.03299	1.13045	1.66758			1.01969	1.16162			1.88165	2.14475
	0.9387	1.02114	1.19548			1.04009	1.13119	1.67287			1.02077	1.16028			1.88673	2.1461
	0.93121	1.01632	1.21175			1.0388	1.13143	1.65934			1.02167	1.15942			1.8768	2.15967
	0.93184	1.03427	1.2264			1.03794	1.13315	1.66723			1.01961	1.15978			1.8805	2.1589
	0.93055	1.0022	1.22489			1.0375	1.1407	1.6711			1.01892	1.1569			1.88578	2.1564
	0.92206	1.00586	1.21695			1.03522	1.13727	1.66686			1.01782	1.15418			1.88865	2.1638
	0.92656	1	1.2571			1.03931	1.14055	1.66892			1.01718	1.15346			1.89705	2.17167
	0.92977	1.00911	1.23047			1.0424	1.14001	1.66668			1.01884	1.15342			1.89728	2.18729
	0.91893	1.01057	1.22636			1.03643	1.13464	1.67255			1.01581	1.15382			1.89428	2.19631
	0.9178	1.02396	1.24556			1.03264	1.13432	1.68932			1.01597	1.14783			1.90588	2.20677
	0.92499	1.0418	1.21036			1.03239	1.13377	1.68858			1.01717	1.14672			1.89666	2.20491
	0.91857	0.99042	1.25075			1.03289	1.13598	1.69451			1.01769	1.14338			1.89169	2.20828
	0.91343	1.01345	1.21826			1.03565	1.1418	1.68725			1.0181	1.14557			1.90525	2.20744
	0.9208	1.03008	1.22201			1.03685	1.13579	1.68217			1.01743	1.1426			1.90387	2.2202
	0.91302	0.99864	1.24854			1.031	1.13524	1.68584			1.01787	1.13742			1.90508	2.21283
	0.92157	1.00843	1.26395			1.03099	1.13765	1.69013			1.01911	1.13473			1.91117	2.21568
	0.92227	1.02051	1.23596			1.03135	1.13825	1.68954			1.01961	1.13691			1.90312	2.21046
	0.91675	1.00586	1.26436			1.03313	1.14506	1.695			1.01965	1.13573			1.90351	2.21796
	0.90386	0.99951	1.23884			1.03263	1.14669	1.68808			1.02019	1.13637			1.91983	2.21788
	0.9182	1.01922	1.22993			1.03607	1.14453	1.69151			1.01921	1.13182			1.90821	2.23953
	0.92268	1.00049	1.24925			1.0313	1.14534	1.68991			1.02189	1.12768			1.90661	2.23639
	0.91576	1.01416	1.2793			1.03499	1.14232	1.69486			1.01923	1.13154			1.90674	2.24738
	0.9196	1.01107	1.18911			1.03501	1.14438	1.69671			1.01969	1.12725			1.91092	2.25341
	0.91549	1.021	1.21908			1.03646	1.14973	1.69679			1.01991	1.12733			1.90708	2.26362
	0.91859	1.0127	1.25065			1.03581	1.14517	1.69789			1.02008	1.12354			1.91204	2.27271
	0.92896	1.02327	1.2439			1.03714	1.14624	1.69123			1.01835	1.12124			1.91464	2.28851
	0.90164	1.02734	1.27604			1.03328	1.1447	1.67524			1.01688	1.12105			1.92037	2.28722
	0.9268	1.02385	1.24566			1.03619	1.14248	1.68729			1.01415	1.12089			1.92215	2.29424
	0.9139	1.03567	1.30092			1.0341	1.14786	1.68341			1.01717	1.11781			1.93036	2.30409
	0.92018	1.0281	1.28255			1.03235	1.14835	1.68645			1.01765	1.12019			1.92472	2.30937
	0.91218	1.02632	1.25407			1.03282	1.14285	1.67895			1.016	1.1173			1.93394	2.31029
2	0.9166	1.01641	1.30664		2	1.03261	1.14723	1.68558			1.01402	1.11701			1.94027	2.32518
	0.90653	1.02539	1.25781			1.03301	1.14924	1.6822			1.01326	1.11731			1.93408	2.333
	0.92656	1.00839	1.23145			1.03339	1.149	1.69686			1.01461	1.11493		2	1.94087	2.33307
	0.91416	1.0168	1.27372			1.03288	1.14781	1.69884			1.01731	1.1138			1.94254	2.35372
	0.90836	1.01156	1.25279			1.02983	1.14857	1.69416			1.01633	1.11118			1.93967	2.34811
	0.91502	1.02105	1.2429			1.03611	1.14421	1.69867			1.01472	1.1104			1.94761	2.36218
	0.914	1.01011	1.25293			1.03217	1.1476	1.70391			1.01505	1.10588			1.95886	2.37961
	0.90438	1.00772	1.29423			1.0337	1.14913	1.7079			1.01468	1.10603			1.95292	2.38088
	0.91156	1.0178	1.24674			1.03257	1.14547	1.71466			1.01609	1.10454			1.96087	2.38872
	0.90289	1.03857	1.24435			1.03315	1.15211	1.71148			1.0161	1.10197			1.95772	2.40769
	0.90625	1.00911	1.24775			1.03261	1.15821	1.69873			1.01456	1.10318			1.96465	2.39977
	0.91113	1.00988	1.27355			1.0358	1.1561	1.703			1.01302	1.10176			1.96624	2.40589
	0.91376	1.02159	1.27539			1.03398	1.16049	1.69645			1.01376	1.10089			1.97154	2.40791
	0.90751	1.01825	1.24426			1.03546	1.16409	1.70524			1.01416	1.09997			1.95496	2.40556
	0.90672	1.0133	1.23047			1.03033	1.1635	1.69996			1.01467	1.09844			1.9705	2.42067
	0.90762	1.00869	1.27372			1.0304	1.16579	1.69775			1.01512	1.09898			1.96757	2.42854
	0.91225	1.0376	1.23047			1.03083	1.16174	1.70026			1.01518	1.09562			1.96763	2.4338
	0.90605	1.0006	1.25			1.03262	1.16501	1.71287			1.01489	1.09255			1.96863	2.43487
	0.91858	1.02214	1.23861			1.03277	1.16424	1.71183			1.0171	1.0914			1.96837	2.43641
	0.90648	1.03516	1.25195			1.0328	1.16564	1.71191			1.01745	1.08683			1.97624	2.45108
	0.9082	1.02389	1.25574			1.03005	1.16405	1.71281			1.018	1.08778			1.98356	2.45868
	0.9082	1.0226	1.23224			1.03644	1.16168	1.71198			1.01709	1.08945			1.97424	2.46718
	0.90891	1.01788	1.28255			1.03593	1.16652	1.71877			1.01665	1.08427			1.97662	2.46531
	0.90214	1.02652	1.28581			1.03792	1.16839	1.71764			1.0167	1.08677			1.98157	2.46197
	0.90484	1.02832	1.23155			1.0344	1.16069	1.70483			1.01618	1.08419			1.98524	2.46781
	0.90551	1.02539	1.25651			1.0359	1.16318	1.69976			1.01442	1.08363			1.99378	2.48266
	0.90341	1.02578	1.23814			1.03575	1.16606	1.69264			1.01304	1.08333			1.98724	2.4806
	0.89532	1.01304	1.27686			1.03649	1.16465	1.69241			1.01374	1.0829			1.98302	2.4844
	0.90121	1.02126	1.28988			1.03243	1.16588	1.69247			1.01469	1.07855			1.98413	2.48137
	0.89628	1.01429	1.24451			1.03466	1.16704	1.69197			1.01328	1.07822			1.98305	2.489
	0.90618	1.00911	1.26653			1.03114	1.15453	1.69215			1.01315	1.07467			1.98305	2.49527
	0.90151	1.02844	1.24655			1.03356	1.16439	1.6975			1.01598	1.07521			1.99016	2.49695
	0.90107	1.02679	1.27397			1.03293	1.16528	1.70018			1.01423	1.07233			1.9836	2.50186
	0.9035	1.02498	1.2717			1.03241	1.16312	1.70309			1.01763	1.07071			1.98263	2.49989
	0.89665	1.00513	1.2515			1.03164	1.16143	1.70042			1.01587	1.06797			1.9858	2.49308
	0.89885	1.02941	1.26085			1.03438	1.16364	1.7111			1.01652	1.06924			1.98261	2.50877
	0.9	1.011	1.25888			1.02905	1.15598	1.70604			1.02159	1.06841			1.98683	2.51723
	0.89505	1.01074	1.2806			1.03391	1.16654	1.70689			1.02208	1.06857			2.00356	2.51387
	0.89793	1.00074	1.26709			1.03474	1.16073	1.7085			1.01942	1.06818			1.99314	2.51693
	0.89565	1.03733	1.20605			1.03451	1.16171	1.70503			1.02256	1.06807			1.99975	2.52108
	0.90242	1.00123	1.28125			1.03826	1.1678	1.71465			1.01968	1.06583			1.99234	2.52845
	0.89827	1.02783	1.2793			1.03826	1.17063	1.70831			1.01847	1.06677			1.99069	2.53439
	0.89079	1.02167	1.21419			1.03658	1.17012	1.70798			1.02034	1.06494			1.99781	2.53839
	0.90452	1.02394	1.2571			1.03751	1.1717	1.70839			1.01833	1.06463			2.00284	2.52768
	0.90112	1.02799	1.23915			1.03497	1.16996	1.71427			1.01806	1.06776			1.99782	2.53423
	0.90203	1.02167	1.23242			1.03595	1.17164	1.71695			1.01859	1.06524			1.98698	2.53248
	0.89907	1.03255	1.22768			1.03991	1.17313	1.71609			1.01532	1.06213			1.98961	2.53258
	0.8942	1.02952	1.29232			1.03525	1.17008	1.70478			1.01411	1.06337			1.99594	2.53884
	0.89373	1.02958	1.20257			1.0326	1.16905	1.70852			1.01622	1.06244			1.99903	2.54885
	0.89863	1.02488	1.25751			1.03132	1.17069	1.70823			1.01584	1.06316			2.00407	2.55093
	0.89806	1.01725	1.2002			1.03549	1.16254	1.69689			1.01674	1.06439			1.9992	2.55439
	0.89421	1.03666	1.23828			1.03626	1.16402	1.70391			1.01552	1.06058			1.9869	2.55395
	0.89381	1.02179	1.24372			1.03768	1.16318	1.70075		10	1.01382	1.0611			1.99936	2.55125
	0.88836	0.98452	1.25355			1.0331	1.168	1.69914			1.01601	1.06014			1.99957	2.56375
	0.89731	1.03283	1.29199			1.03215	1.16757	1.70223			1.01568	1.05977			1.992	2.56834
	0.89988	1.02148	1.23313			1.03672	1.16849	1.7037			1.01501	1.05811			1.99784	2.58653
	0.89532	1.02794	1.25558			1.03832	1.16292	1.69968			1.01466	1.05707			1.99332	2.57622
	0.89203	1.0149	1.25355			1.03253	1.16865	1.70505			1.01325	1.05527			1.99046	2.57096
	0.90065	1.03045	1.23851			1.03605	1.17261	1.70272			1.01412	1.05685			1.99033	2.57243
	0.88096	1.03237	1.28711			1.03269	1.17961	1.70705			1.01569	1.05396			1.9945	2.58947
3	0.89577	1.01207	1.22201		3	1.03359	1.17074	1.70388			1.01333	1.05339			2.00076	2.59526
	0.89217	1.00446	1.22681			1.03572	1.16536	1.70791			1.01422	1.05267			2.00105	2.59832
	0.89036	1.01516	1.24911			1.03555	1.16764	1.71166			1.0132	1.05383		3	1.99235	2.59916
	0.875	1.03205	1.23112			1.03104	1.17124	1.70723			1.01414	1.05212
	0.89023	1.00494	1.28125			1.03566	1.17115	1.71038			1.01425	1.05177
	0.89218	1.01775	1.25689			1.03373	1.17139	1.71199			1.01424	1.05105
	0.88654	1.02958	1.29282			1.03353	1.16603	1.70243			1.01303	1.04959
	0.88669	1.03418	1.18848			1.03709	1.17176	1.70757			1.01411	1.05213
	0.88788	1.02148	1.27068			1.03649	1.17817	1.71187			1.01349	1.0524
	0.89014	1.04574	1.26872			1.03548	1.17482	1.70168			1.01383	1.04831
	0.88291	1.03809	1.24828			1.0342	1.17723	1.70555			1.01295	1.04892
	0.88542	1.05641	1.24023			1.03418	1.1798	1.7141			1.01192	1.05034
	0.88704	1.03618	1.2066			1.03383	1.17979	1.7038			1.01075	1.04913
	0.87793	1.03076	1.18245			1.03489	1.17641	1.70356			1.01253	1.04797
	0.89544	1.01562	1.26758			1.03548	1.17594	1.70115			1.01267	1.04626
	0.89193	1.00521	1.32715			1.03375	1.17592	1.6955			1.01153	1.04431
	0.88666	1.03027	1.21715			1.02955	1.17911	1.70768			1.01314	1.04636
	0.88236	1.03002	1.25826			1.03353	1.17989	1.70584			1.01358	1.04582
	0.88802	1.03312	1.22884			1.03106	1.17652	1.69028			1.01322	1.04258
	0.88401	1.04955	1.25781			1.03069	1.1726	1.69609			1.01583	1.04037
	0.89054	1.02669	1.25751			1.03539	1.18584	1.69192			1.01408	1.04226
	0.88098	1.02482	1.25355			1.036	1.18754	1.69939			1.01608	1.04254
	0.88736	1.02018	1.22656			1.03491	1.19093	1.71031			1.01981	1.04451
	0.88707	1.03027	1.26953			1.03719	1.19078	1.70523			1.01793	1.04345
	0.88916	1.03434	1.23861			1.03417	1.19027	1.69378			1.01502	1.04288
	0.88053	1.0022	1.25326			1.03462	1.18821	1.69664			1.01608	1.04308
	0.87703	1.05399	1.24414			1.0396	1.19453	1.69848			1.01399	1.04259
	0.88175	1.04395	1.29395			1.03869	1.19065	1.71036			1.01609	1.0413
	0.87638	1.03918	1.22949			1.03428	1.19213	1.71188			1.01545	1.04239
	0.88628	1.03382	1.24878			1.03463	1.18973	1.69837			1.01168	1.04191
	0.87617	1.03237	1.25349			1.03348	1.19188	1.6892			1.01089	1.04072
											1.01226	1.03989
											1.01309	1.04071
											1.01179	1.03882
											1.01192	1.03789
											1.01338	1.03894
											1.01373	1.03946
											1.01474	1.0391
											1.01579	1.03773
											1.01557	1.03457
											1.01551	1.03472
											1.0164	1.0355
											1.01793	1.0369
											1.01837	1.03418
											1.01895	1.03336
											1.01854	1.03339
											1.01731	1.03344
											1.01733	1.03325
											1.01808	1.03322
											1.01401	1.03217
											1.01571	1.03155
											1.01467	1.03118
											1.01421	1.03085
											1.01384	1.03061
											1.0133	1.03083
											1.01405	1.03222
											1.01433	1.02963
											1.01421	1.02981
											1.01521	1.03012
											1.01432	1.03206
											1.01325	1.03156
											1.01479	1.0327
											1.01232	1.03096
											1.01331	1.03142
											1.01374	1.03247
											1.01394	1.03085
											1.0144	1.03032
											1.01845	1.02989
											1.0149	1.02787
											1.01431	1.02741
											1.01619	1.0271
											1.01531	1.02559
											1.01414	1.02838
											1.01488	1.02542
											1.01549	1.02718
											1.01413	1.02728
											1.01592	1.0264
											1.01505	1.0269
											1.01463	1.02667
											1.01654	1.0253
											1.01963	1.02629
											1.01469	1.0255
											1.01716	1.02356
										15	1.01444	1.0238

## Sheet: Figure 2
Fig 2-a	Roundness (A.U.)				Area (um2)				Velocity (um/min)			Fig 2-b	Indo-1 ratio				Fig 2-c	Velocity (um/min)					Area (um2)							Fig 2-d	Area (um2)							Fig 2-e	Velocity (um/min)			Area (um2)							Fig 2-f
																																PLL+ICAM			PLL								Pattern1			Pattern2
	00:00:00	07:00:00	35:00		00:00:00	07:00:00	35:00		Time (min)	Velocity (um/min)		Time (min)	no egta	0.5mM egta	1mM egta			Time (min)	no egta	0.5mM egta	1mM egta			1min before PA			40min after PA				00:00:00	17:40:00	33:00	00:00:00	17:40:00	33:00		Time (min)	1xPA	8xPA		09:30	17:00	35:00	09:30	17:00	35:00		Time (min)
	0.69	0.77	0.52		25.96	23.27	28.07		0	19.69		0	1.12989	1.10225	1.02837			0	14.54	17.54	19.33		no egta	0.5mM egta	1mM egta	no egta	0.5mM egta	1mM egta			27.42	36.12	32.84	22.8	25.5	29.98		0	19.27	19.63		18.97	19.74	16.31	17.09	25.9	22.78		0
	0.51	0.91	0.45		28.06	23.35	32.75			20.45			1.13235	1.09699	1.03023				14.29	17.41	19.09		25.47	26.53	25.37	31.71	27.91	23.19			30.75	25.59	22.86	27.02	25.28	27.93			19.23	19.96		26.99	15.69	24.07	29.24	23.26	20.41
	0.81	0.65	0.89		22.84	20.25	34.61			21.17			1.13059	1.09908	1.0302				14.23	17.25	18.99		23.12	24.59	23.33	28.33	30.62	25.08			31	22.84	25.12	30.16	27.58	24.47			19.53	20.09		30.04	25.68	21.13	23.39	23.4	21.01
	0.68	0.86	0.65		18.19	18.28	32.37			21.57			1.13398	1.10876	1.02936				14.19	17.13	18.9		24.54	21.03	22.2	28.52	37.87	25.32			24.86	25.98	29.3	23.49	25.38	29.82			19.65	19.96		24.67	20.58	14.73	29.86	24.41	22.23
	0.78	0.76	0.66		24.11	23.19	24.81			21.57			1.14237	1.10892	1.03279				14.04	17.17	18.77		24.6	21.73	25.71	20.45	24.01	20.83			31.76	21.94	29.89	34.75	32.52	31.85			19.56	19.54		21.38	30.97	19.49	27.25	21.07	20.47
	0.64	0.91	0.67		19.19	19.25	33.76			21.73			1.14159	1.11788	1.03421				14.09	17.2	18.22		20.44	24.65	25.67	33.83	24.09	28.93			22.8	23.53	37.45	29.02	24.58	27.3			19.72	19.37		17.76	20.21	30.08	26.91	22.52	22.93
	0.87	0.75	0.25		20.03	25.63	25.56			21.74			1.13587	1.12181	1.03221				14.44	17.26	17.56		24.56	27.77	24.41	41.3	22.01	24.83			37.39	25.45	27.59	25.69	25.97	24.84			19.88	18.96		28.64	25.57	28.05	21.77	22.98	21.5
	0.69	0.89	0.66		27.07	20.48	22.37			21.66			1.14028	1.11468	1.03441				14.52	17.33	16.88		27	21.49	28.38	30.44	30.48	20.35			21.53	25.73	46.56	28.44	24.13	29.32			19.61	18.92		33.22	25.52	20.38	32.93	24.94	20.38
	0.79	0.8	0.67		20.17	20.97	33.05			21.59			1.13266	1.11497	1.03244				14.44	17.39	16.54		37.77	25.24	20.4	20.15	30.47	22.81			33.52	21.76	32.54	29.42	26.83	25.92			19.5	18.97		30.38	20.97	24.85	27.04	19.46	17.64
	0.5	0.92	0.72		23.8	22.96	23.69			21.51			1.13571	1.11885	1.03319				14.57	18.09	16.78		21	24.07	26.38	27.77	37.1	23.16			22.8	27.15	38.39	28.2	25.33	30.5			19.44	19.27		24.59	21.59	27.46	21.99	19.47	15.78
	0.65	0.49	0.75		23.45	18.52	32.93			20.99			1.13651	1.10847	1.03529				14.63	19.24	17.41		21.2	23.28	27.17	20.87	22.64	28.97			36.37	28.64	25.88	28.05	25.5	33.91			19.11	19.44		19.58	22.45	34.19	21.39	21.5	22.61
	0.46	0.79	0.22		29.07	21.94	31.74			20.9			1.13003	1.12208	1.03377				15.62	21.02	18.59		21.9	29.81	28.59	45.04	23.16	25.6			26.77	24.64	37.32	28.2	28.67	27.18			19.49	20		22.21	24.67	26.03	20.08	16.21	18.52
	0.64	0.55	0.83		22.66	29.2	24.66			20.33			1.12801	1.11809	1.03341				15.78	22.09	19.55		33.17	19.3	26.4	28.35	25.96	20.05			26.13	18.23	20.97	30.69	26.37	20.88			19.12	20.05		18.36	23.58	23.55	23.39	21.4	18.83
	0.75	0.88	0.64		21.26	25.69	22.18			19.17			1.12993	1.10938	1.03579				15.05	22.26	19.89		21.81	18.4	31.63	20.85	21.76	22.07			25.26	29.79	31.94	29.06	25.37	21.65			17.93	19.31		21.07	18.1	26.93	20.81	26.44	19.69
	0.53	0.83	0.44		23.15	17.59	35.43			18.15			1.13578	1.1128	1.03273				14.48	22.08	20.07		28.43	22.08	30.76	27.69	25.92	26.34			23.19	25.1	41.82	25.4	20.99	24.5			16.91	18.93		22.84	22.64	24.25	26.42	22.88	17.9
	0.66	0.49	0.52		40.14	21.86	48.05			17.14			1.14776	1.10921	1.03771				13.64	21.69	20.36		26.17	24.7	20.76	39.67	26.74	21.79			31.54	26.58	32.22	26.5	23.76	26.08			15.82	18.19		25.85	21.56	23.12	25.92	21.03	18.65		10
	0.73	0.77	0.76		20.38	25.6	33.07			16.33			1.14257	1.11038	1.03646				12.69	20.98	20.67		28.33	23.83	27.07	33.13	24.92	27.62			28.74	22.1	36.69	27.88	24.38	31.78			14.7	17.28		23.56	18.82	25.42	24.66	26.23	25.53
	0.6	0.91	0.41		27.8	22.01	33.58			15.23			1.13758	1.11388	1.03468				11.6	20.38	21.07		32.35	24.19	26.59	29.46	25.2	25.66			24.37	18.65	21.53	24.35	27.82	31.08			13.49	15.96		23.13	16.87	20.58	36.3	18.89	19.98
	0.85	0.94	0.65		23.19	21.03	25.23			13.86			1.12806	1.10974	1.03685				10.68	20.03	21.46		29.24	19.58	25.59	29.7	25.41	23.45			22.93	23.83	38.24	30.38	30.77	26.44			12.17	14.28		22.58	21.27	19.52	17.86	29.61	25.5
	0.25	0.85	0.74		30.07	24.71	20.25			12.44			1.13955	1.11199	1.03512				9.47	19.19	21.6		25.48	21.18	32.92	26.65	24.83	19.88			27.57	25.09	33.37	29.23	26.72	26.73			10.82	12.7		24.39	26.95	22.62	30.89	17.52	19.99
	0.59	0.83	0.37		23.46	25.3	42.53		10	11.02			1.14083	1.11849	1.03492			10	8.09	17.7	21.69		25.62	23.02	19.96	19.26	32.32	26.99			29.74	24.45	32.16	24.7	31.94	24.68		10	9.41	11.17		26.67	24.98	31	17.88	22.68	20.25
	0.68	0.97	0.87		22.33	18.85	31.66			9.38			1.14346	1.11144	1.03453				5.95	15.34	20.83		29.08	28.9	20.74	28.56	28.19	26.89			42.95	22.91	44.84	31.42	28.95	27.34			7.47	9.16		21.61	24.88	37.45	24.4	21.77	18.39
	0.47	0.86	0.73		21.85	19.79	28.91			8.3			1.14516	1.11392	1.03204				4.72	13.86	19.99		26.64	22.61	21.75	35.25	20.51	23.83			36.18	22.06	37.34	28.79	23.39	29.92			6.22	7.64		19.96	21.39	33.96	18.37	23.77	28.95
	0.65	0.6	0.59		23.7	22.25	24.1			7.97			1.15092	1.11078	1.03274				4.55	13.66	19.6		25.74	23.57	30.06	36.81	42.75	26.31			29.59	18.39	36.12	34.66	23.04	25.57			6.06	7.15		20.16	20.81	18.81	25.21	18.63	18.94
	0.88	0.53	0.21		26.72	17.38	26.64			7.81			1.15199	1.11182	1.03445				4.3	13.76	19.6		27.13	28.18	34.97	36.55	19.51	30.43			26.27	22.98	21.77	26.2	21.4	26.75			5.93	6.73		24.2	26.36	27.01	27.32	24.66	23.32
	0.86	0.75	0.88		18.69	18.23	28.45			7.63			1.16471	1.1149	1.01653				4.21	13.99	19.75		25.76	23.98	24.59	38.92	24.73	30.25			25.96	20.42	23.04	27.02	24.33	31.29			6.02	6.45		19.49	18.24	26.11	17.52	24.01	20.75
	0.76	0.86	0.82		25.48	20.24	27.25			7.47			1.15695	1.12077	1.0183				4.05	14.33	20.03		25.2	26.46	39.34	24.44	26.76	37.03			28.73	22.69	37.4	29.75	28.1	26.51			6	6.25		19.52	25.96	30.7	23.39	20.94	26.97
	0.82	0.74	0.66		17.32	23.66	25.49			7.49			1.15537	1.12063	1.01893				4.12	14.62	20.02		29.74	28.2	18.31	20.53	23.03	24.99			30.17	21.18	22.69	25.96	25.28	26.17			6	6.32		23.23	16.92	23.21	25.05	20.21	20.2
	0.72	0.6	0.79		23.78	22.33	27.73			7.49			1.15507	1.1281	1.02001				4.26	14.72	19.7		25.26	39.14	25.2	40.63	23.1	28.88			24.25	19.78	28.73	31.2	23.01	24.64			6.08	6.6		24.58	19.81	32.62	22.16	21.54	19.33
	0.5	0.9	0.65		25.31	19.78	25.14			7.56			1.16495	1.13141	1.02084				4.35	14.92	19.55		24.48	21.51	27.99	35.27	33.09	28.66			28.59	23.17	34.86	26.28	22.62	29.32			6.2	6.87		15.66	21.73	18.67	23.52	22.81	20.82
	0.56	0.43	0.46		27.25	24.79	29.4			7.84			1.15907	1.1375	1.02086				4.47	15.31	19.16		22.37	27.36	21.31	28.67	20.29	22.09			21.5	22.92	40.06	27.84	25.94	33.45			6.49	7.17		22.42	18.85	17.91	28.99	22.41	24.39		20
	0.78	0.69	0.65		32.87	22.99	19.96			7.94			1.15605	1.13779	1.02153				4.83	15.72	19.06		27.1	29.69	20.41	26.02	32.6	22.12			23.38	20.52	22.1	23.92	29.39	24.9			6.8	7.49		19.62	22.92	21.85	28.33	23.25	24.65
	0.66	0.77	0.77		25.69	23.27	22.58			8.23			1.15227	1.1507	1.02162				5.2	16.07	19.16		23.51	33.69	25.79	23.91	24.45	27.98			30.34	21.35	48.63	32.38	20.56	30.02			7.21	7.62		22.34	20.87	23.97	22.2	21.36	24.29
	0.88	0.62	0.74		27.21	21.35	22.66			8.58			1.15376	1.15916	1.02017				5.32	16.14	19.51		19.94	30.79	34.45	26.69	20.29	23.91			20.57	23	33.84	20.12	22.26	33.31			7.6	7.49		19.57	19.27	23.28	19.76	25.21	23.52
	0.67	0.78	0.4		22.93	21.86	27.18			8.81			1.15323	1.16984	1.01909				5.5	16.31	19.49		24.38	25.42	30.37	31.71	23.55	22.43			28.55	27.61	33.24	25.65	24.08	39.82			7.79	7.35		20.5	18.62	27.87	26.15	24.45	14.75
	0.8	0.7	0.71		22.26	19.17	35.55			9.13			1.1593	1.17987	1.01635				5.68	16.42	19.32		28.02	24.5	30.67	29.95	24.08	20.57			25.56	25.26	22.37	24.69	19.09	21.89			7.71	7.42		22.1	24.25	19.38	24.6	22.06	24.41
	0.76	0.99	0.84		23.99	21.03	40.19			9.44			1.16393	1.18194	1.01762				6.01	16.77	19.42		26.4	21.94	32.5	28.58	23.28	29.48			38.76	21.41	36.17	31.7	24.43	22.8			7.55	7.43		16.33	23.67	19.23	25.17	20.13	19.81
	0.48	0.71	0.58		33.08	18.33	22.82			9.53			1.16764	1.18582	1.01628				6.27	17.1	19.47		17.64	22.19	33.35	33.42	32.75	32.39			24.88	22.86	40.84	19.37	27.35	23.25			7.54	7.21		23.91	19.66	32.41	20.31	29.37	22.72
	0.46	0.63	0.65		25.42	25.9	31.43			9.65			1.17556	1.20149	1.01577				6.33	17.36	19.58		25.62	25.15	27.07	38.04	32.71	20.75			27.02	25.69	31.63	30.73	25.27	29.2			7.56	6.91		22.02	21.1	25.04	23.28	23.28	25.49
	0.55	0.9	0.79		25.44	21.29	32.17			9.72			1.17894	1.21544	1.01546				6.37	17.7	19.58		35.43	32.81	22.82	19.01	22.52	27.8			24.33	24.54	22.69	26.93	25	28.73			7.65	6.75		21.19	17.88	24.42	18.66	21.47	18.21
	0.78	0.84	0.62		22.62	16.47	20.69		20	9.56			1.19431	1.22904	1.01401			20	6.6	17.72	19.53		27.63	29.79	27.41	40.27	31.01	25.03			33.41	24.91	35.42	18.87	22.32	25.35		20	7.85	6.5		22.1	16.61	25.47	18.43	19.85	21.35
	0.84	0.73	0.63		20.2	25.8	37.11			9.7			1.20257	1.23535	1.01631				6.68	17.89	19.64		21.48	27.39	19.91	23.35	19.96	27.61			26.85	20.02	32.59	26.59	22.23	27.68			8.18	6.45		23.59	22.36	29.41	29.46	20.27	19.79
	0.53	0.94	0.23		22.26	20.4	46.35			9.88			1.21536	1.24944	1.01831				6.83	18.4	19.58		27.3	24.22	30.9	27.49	23.37	27.48			31.46	28.12	29.78	25.96	22.62	24.33			8.28	6.46		23.99	18.07	21.81	20.55	18.21	24.2
	0.58	0.72	0.88		23.69	22.43	18.37			10.1			1.22312	1.25135	1.01688				6.98	19.05	19.72		22.96	29.45	29.99	29.39	19.85	25.41			29.06	43.11	29.43	32.99	28.62	18.5			8.37	6.52		26.91	21.47	21.28	20.7	22.9	20.98
	0.71	0.94	0.39		19.33	23.57	41.61			10.45			1.23945	1.26839	1.01772				7.02	19.31	20.08		22.05	23.73	27.74	23.25	28.49	21.94			32.8	25.78	27.34	27.1	24.97	32.76			8.64	6.69		19.15	17.33	36.01	18.4	22.49	17.72
	0.56	0.86	1		21.18	20.78	19.57			10.76			1.24941	1.28524	1.01946				6.96	19.5	20.39		35.97	27.03	23.55	43.59	22.44	23.12			39.62	29.55	26.65	23.49	25.55	28.32			8.69	6.5		21.68	23.68	21.34	21.3	16.96	19.22		30
	0.6	0.86	0.72		24.87	19.86	21.32			10.98			1.27454	1.30028	1.01856				6.85	19.73	20.44		26.84	23.81	26.52	35.02	24.45	23.06			26.48	22.37	41.49	26.96	22.81	18.85			8.770001	6.47		26.62	22.75	21.19	22.72	22.79	16.79
	0.55	0.91	0.68		25.1	17.46	28.58			11.01			1.28578	1.30284	1.02141				6.8	20	20.56		28.41	26.71	25.83	24.39	25.56	26.87			30.81	21.22	28.57	30.99	26.7	22.02			8.72	6.55		25.67	17.1	29.69	26.17	24.66	21.35
	0.74	0.89	0.58		32.28	18.13	38.31			11.15			1.30092	1.31865	1.0196				6.84	20.09	20.35		26.68	32.21	29.55	20.83	23.44	23.07			26.45	22.09	29.34	26.29	23.04	26.93			8.75	6.67		22.67	17.64	21.46	24.53	23.1	19.71
	0.46	0.82	0.77		42.84	23.7	29.89			11.37			1.31496	1.32204	1.01913				6.96	19.92	20.08		33.57	31.53	22.21	27.37	27.08	27.19			28.21	25.42	36.77	29.78	29.37	23.8			9.08	6.67		21.65	26.21	22.88	23.61	20.25	14.39
	0.69	0.97	0.47		23.4	21.66	26.58			11.81			1.34172	1.33976	1.02242				6.96	19.96	19.97		28.09	25.43	24.07	34.65	23.21	24.92			30.21	22.62	35.51	30.24	26.05	31.52			9.23	6.71		25.69	23.37	22.7	20.58	20.98	25.79
	0.3	0.83	0.68		49.91	29.64	31.61			11.96			1.353	1.3542	1.02414				6.93	20.22	20.05		26.56	29.24	29.01	22.8	30.02	24.27			31.19	28.07	31.23	29.22	29.48	31.71			9.12	6.53		20.75	25.37	20.79	27.58	20.04	20.33
	0.72	0.84	0.86		24.72	21.82	20.37			11.85			1.37761	1.35697	1.0224				6.81	20.15	20.12		31.08	28.16	25.83	21.4	30.16	26.38			25.4	23.21	37.33	22.23	25.99	25.47			8.97	6.58		25.13	21.11	25.32	18.37	24.81	22.57
	0.58	0.88	0.41		26.31	21.8	39.6			11.68			1.39609	1.36544	1.024				6.93	19.91	19.96		23.13	25.03	23.11	41.6	24.64	25.91			30.46	34.38	37.63	31.17	24.01	26.68			8.83	6.84		24.26	23.84	40.96	28.19	18.88	25.28
	0.81	0.79	0.82		24.62	22.93	24.05			11.56			1.41737	1.37944	1.0237				7.21	19.91	19.47		24.71	24.5	20.93	39.76	25.35	26.23			24.19	23.26	22.48	29.68	27.45	30.54			8.82	6.92		21.8	25.78	27.33	28.14	19.85	21.75
	0.56	0.73	0.66		26.32	22.3	24.81			11.73			1.43061	1.39109	1.02337				7.4	19.92	19.07		25.3	24.41	20.9	34.49	32.2	24			30.92	23.74	31.9		30.61				9.07	7.01		25.13	22.56	25.92	16.6	30.34	39.4
	0.83	0.51	0.48		21.2	20.49	30.95			12.12			1.45122	1.39185	1.02388				7.53	20.15	18.78		26.73	25.94	23.41	37.83	25.12	24.68			39.24	28.03	38.8						9.58	7.12		26.61	22.38	32.83	25.61	21.89	23.5
	0.65	0.52	0.63		21.94	22.59	33.63			12.56			1.44623	1.39995	1.0211				7.66	20.34	18.46		31.51	32.29	18.59	25.47	25.63	27.27			27.42	28.24	33.63						10.26	7.34		21.64	19.72	20.33	23.42	26.76	25.6
	0.54	0.77	0.77		19.82	18.36	33.84			12.89			1.47629	1.41157	1.02048				7.6	20.39	18.61		24.23	42.01	18.16	25.31	28.83	31.59				24.45	39.11						10.7	7.38		27.57	25.86	19.12	21.94	25.09	23.07
	0.57	0.85	0.66		27.77	24.11	27.09			13.12			1.49241	1.42202	1.02152				7.69	20.49	18.83		23.44	26.96	23.35	25.77	21.74	23.26				26.22	29.01						10.88	7.48		25.38	27.33	25.45	24.54	18.36	23.72
	0.69	0.96	0.54		24.07	18.65	24.52		30	13.22		1	1.49352	1.41428	1.01993			30	7.9	20.33	19		22.98	28.89	21.03	38.72	31.3	24.41				27.38	33.44					30	10.98	7.66		35.93	26.07	34.67	23.32	24.86	25.3		40
	0.43	0.62	0.6		25.7	24.38	22.6			13.37			1.5037	1.42597	1.0193				8.03	19.57	19.1		29.08	38.1	29.95	25.94	20.56	18.52				21.85	26.56						11.26	7.78		23.04	22.87	35.62	19.67	28.43	24.07
	0.56	0.89	0.66		18.42	20.89	25.22			13.52			1.50822	1.43812	1.01873				8.12	18.98	19.41		24.25	23.41	20.78	47.07	24.86	28.24				26.6	39.21						11.71	7.72		27.22	18.89	26.41	21.32	33.01	20.92
	0.54	0.67	0.38		21.76	23.8	35.29			13.67			1.51248	1.45519	1.0183				8.22	18.77	19.55		23.91	24.45	25.5	25.47	28.19	23.9				23.29	31.74						12.1	7.47		25.06	23.17	33.2	24.53	24.27	26.84
	0.83	0.82	0.65		27.46	24	25.3			13.81			1.54552	1.46031	1.01909				8.16	18.47	19.82		26.31	21.74	22.98	23.35	27.2	27				24.95							12.23	7.44		26.82	24.57	26.09	19.85	29.45	23.03
	0.86	0.84	0.75		30.96	19.05	22.26			13.56			1.55374	1.45745	1.01802				8.16	18.34	19.81		25.62	24.86	24.46	43.97	20.98	28.26				26.62							12.28	7.28			19.9	18.1	25.45	17.64	34.93
	0.5	0.92	0.53		26.48	21.98	42.74			13.27			1.56099	1.46193	1.01835				8.21	17.77	19.91		23.89	32.47	22.31	26.29	20.17	26.68											12.15	7.19			27.31	34.44	23.61	21.43	21.97
	0.64	0.57	0.71		26.9	21.07	23.24			13.21			1.57607	1.47805	1.01938				8.270001	17.46	20.16		41.7	27.8	32.65	26.47	29.94	25.49											11.96	6.93			25.43	24.96	22.23	24.78	19.32
	0.65	0.63	0.62		30.65	25.51	25.06			13.36			1.58982	1.48753	1.01559				8.53	17.52	20.24		25.45	19.28	22.96	25.93	29.22	31											12.15	6.79			28.97		25.59	23.98	19.09
	0.48	0.72	0.69		25.66	20.59	34.04			13.68			1.60523	1.48408	1.01582				8.54	17.76	20.19		24.39	26.53	24.62	20.07	26.48	18.55											12.12	6.62			20.92		24.9	24.74	21.78
	0.44	0.77	0.51		21.94	23.02	25.54			13.99			1.63158	1.48215	1.0154				8.56	18.44	19.98		22.89	30.35	25.69	26.14	28.41	16.16											12.2	6.53			24.4		21.62	20.27	20.6
	0.59	0.43	0.77		31.57	23.39	29.86			14.23			1.64838	1.48773	1.01655				8.9	19.48	19.49		25.91	23.38	23.21	23.85	24.37	27.38											12.1	6.71			17.9		21.05	21.94	22.33
	0.37	0.94	0.19		25.94	22.15	36.51			14.41			1.65854	1.48701	1.0172				9.09	20.15	19.02		23.3	21.65	25.54	25.91	15.74	19.15											12.1	6.76					22.23	23.89	22.19
	0.87	0.74	0.55		20.09	22.58	33.25			14.4			1.6633	1.48967	1.01774				9.05	20.6	18.86		23	31.47	27.24	29.95	31.58	27.25											12.25	6.93					21.28	20.15	22.37
	0.9	0.92	0.73		17.94	21.07	29.07			14.17			1.67158	1.492	1.01691				9.15	21.03	18.83			31.2	22.67	23.4	24.2	24.66											12.52	6.78					25.77	21.11	23.72
	0.85	0.7	0.48		33.03	26.23	35.71			14.19			1.67399	1.48909	1.01877				9.44	21.31	18.72			31.04	28.76	20.71	29.74	22.31											12.77	6.84					21.54	18.43	24.37		50
	0.8	0.9			23.5	20.8				14.29			1.69044	1.49728	1.01956				9.61	21.67	18.2			26.06	22.76	32.98	26.84	25.57											13.26	6.79					17.69	24.96	20.03
	0.5	0.94			20.48	20.1				14.52			1.70385	1.49334	1.01838				9.67	21.63	17.67			18.66	25.82	23.8	47.67	19.36											13.8	6.73					17.55	19.18	18.84
	0.53	0.94			24.76	21.94				14.71			1.69803	1.49404	1.01833				9.89	21.57	17.35			22.55	28.42		32.18	29.54											13.93	6.79					16.42	26.99	18.16
	0.46	0.49			31.68	22.07				14.78			1.7013	1.50431	1.01885				10.34	21.14	17.11			30.87	22.91		28.84	20.14											14.16	6.92					18.76	22.42	23.19
		0.57				24.74			40	14.67			1.70938	1.50777	1.02089			40	10.74	20.57	17.14			25.61	30.89		23.91	18.36										40	14.27	6.85					25.76	24.07	18.58
		0.76				30.7							1.71976	1.50597	1.01859				10.91	20.37	17.06			27.39	25.21		23.18	26.66											14.46	6.8						26.46	18.14
		0.73				29.57							1.72904	1.50449	1.01933				11.02	20.22	17.19			27.59	21.07		20.17	25.86											14.42	6.79						21.96	29.76
		0.94				24.84							1.73984	1.50407	1.01877				11.26	20.03	17.29			26.39	22.21		25.47	19.99											14.32	6.65						24.75	23.67
		0.63				18.62							1.739	1.50892	1.02091				11.53	19.82	17.45			25.25	28.8		24.12	23.5											14.44	6.65						19.75	22.02
		0.74				27.15							1.74429	1.51746	1.01899				11.73	19.84	17.66			28	26.4		31.5	28.72											14.45	6.54						18.96	24.02
		0.81				32.63							1.75882	1.52079	1.01934				11.93	19.73	17.79			29.95	26.08		23.08	26.42											14.2	6.55						20.43	20.59
		0.81				23.23							1.75731	1.51763	1.01685				12.08	19.68	18.07			52.74	26.94		36.95	30.8											14.05	6.65						16.2	20.99
		0.72				23.66							1.75751	1.51835	1.01927				12.04	19.43	18.42			15.07	26.37		28.05	29.22											14.02	6.58						19.87	18.88
		0.71				25.2							1.76548	1.52575	1.01806				11.94	19.26	18.89			25.57	20.6		30.72	30.22											14.1	6.28						23.03	21.46
		0.64				27.39							1.76972	1.51848	1.01638				11.71	19.04	19.06			25.04	21.99		23.97	26.53											14.13	5.9						23.04	34.9
		0.63				18.07							1.78449	1.5192	1.01335				11.34	18.44	19.26			18	24.57		23.78	20.08											14.03	5.56						17.59	21.1
		0.41				30.54							1.80242	1.52321	1.01626				11.26	18.38	19.22			27.32	24.09		23.7	22.16											14.12	5.46						27.84	22.44
													1.80266	1.53515	1.01602				11.13	18.65	19.04			24.86	28.04		21.39	36.28											14.42	5.57						21.8	20.35
													1.80399	1.53753	1.0173				11.04	18.82	18.65			27.16	28.29		24.89	30.64											14.34	5.59							19.98
													1.81171	1.53597	1.015				10.73	18.54	18.6			19.18	25.84		22.49	22.34											14.4	5.7							18.52
													1.81662	1.53366	1.01581				10.53	18.23	18.79			21.68	22.82		24.65	25.47											14.42	5.83							21.14
													1.82269	1.53917	1.01623				10.42	18.09	18.9			27	28.64		37.09	24.56											14.42	5.85							18.81
													1.82421	1.53302	1.01884				10.43	18.37	18.8			30.36	24.27		24.07	27.48											14.31	5.96							17.22
													1.82087	1.53572	1.01616				10.36	18.94	18.43			26.73	26.24		25.21	27.49											14.14	6.19							25.45
													1.81607	1.53399	1.01882			50	10.48	19.34	18.23			29.04	22.92		24.17	36.2										50	14.19	6.84							22.54
													1.82221	1.54024	1.01608									21.67	24.75		23.95	30.88											14.29
													1.82528	1.54032	1.01729									22.57	29.99		18.52	24.95											14.33
													1.82507	1.53313	1.01649									25.17	24.67		22.3	31.26											14.15
													1.82879	1.51955	1.01729									23.1	24.45		30.65	20.76											13.83
													1.83821	1.53174	1.01688									22.62	29.16		27.16	23.44											13.63
													1.83573	1.53665	1.01703									19.18	24.07		25.12	25.56											13.63
													1.83326	1.5466	1.0126									21.78	21.16		24.03	26.01											13.28
													1.8437	1.53767	1.01535									26.87	20.04		31.17	32.39											12.99
													1.84309	1.52761	1.01507									21.41	23.38		33.76	23.04											12.78
													1.85102	1.52607	1.01491									25.37	29.29			30.61											12.52
													1.8487	1.5298	1.01468									21.26	22.51			20.32
													1.85106	1.52771	1.01273									29.41	24.01			26.85
													1.85405	1.53225	1.01331									24.55	24.8			27.88
													1.86084	1.53146	1.015									18.62	19.49			28.11
													1.87113	1.52596	1.01644									20.32	19.24			23.86
													1.88057	1.53466	1.01755									24.87	27.3			22.69
													1.87752	1.53981	1.01733									20.9	28.9			23.91
													1.88778	1.54402	1.01557									24.11	33.65			25.28
													1.88602	1.54525	1.01802									26.04	20.21			26.85
												2	1.89245	1.55011	1.01819									25.95				27.54
													1.9077	1.54954	1.022									25.45				31.82
													1.91387	1.55276	1.02035									18.15				25.61
													1.91966	1.54865	1.02113									24.84
													1.93862	1.54925	1.01927
													1.93994	1.55009	1.02197
													1.9386	1.5521	1.02061
													1.9371	1.56135	1.02146
													1.94505	1.55425	1.01991
													1.95898	1.54012	1.02093
													1.97215	1.54473	1.01847
													1.96582	1.55756	1.01959
													1.96448	1.56309	1.01745
													1.96883	1.56287	1.01723
													1.96968	1.55378	1.01879
													1.98402	1.55142	1.01853
													1.98535	1.55986	1.01969
													1.98568	1.56358	1.01864
													1.98315	1.55425	1.01658
													1.98909	1.55794	1.01655
													1.98613	1.56295	1.01976
													1.99668	1.55909	1.01789
													1.98592	1.55131	1.01772
													1.99079	1.54638	1.01509
													1.99838	1.55185	1.01715
													2.00914	1.5643	1.01691
													2.01155	1.56523	1.01877
													2.02097	1.56971	1.01539
													2.01122	1.57834	1.01528
													2.02444	1.59314	1.017
													2.02996	1.59125	1.01719
													2.026	1.59222	1.01501
													2.02394	1.59333	1.01753
													2.03899	1.59856	1.01592
													2.0345	1.60736	1.0165
													2.03838	1.61117	1.01724
													2.03481	1.59537	1.01617
													2.02831	1.58985	1.01652
													2.02926	1.58556	1.01777
													2.05353	1.59103	1.01595
													2.04289	1.59093	1.01542
													2.04005	1.5812	1.01542
													2.04696	1.57847	1.01651
													2.03651	1.57213	1.01727
													2.04848	1.57586	1.0153
													2.05231	1.57092	1.01621
													2.05334	1.56647	1.01615
													2.05434	1.5624	1.01598
													2.06372	1.57011	1.01617
													2.05299	1.59111	1.01673
													2.07978	1.59534	1.01271
													2.06768	1.59389	1.01645
													2.0713	1.59693	1.01699
													2.06909	1.60039	1.01745
													2.07513	1.60613	1.01614
													2.06756	1.61324	1.01423
													2.07726	1.60485	1.0143
													2.06641	1.60532	1.01674
													2.07963	1.59245	1.01614
													2.08049	1.58279	1.01382
												3	2.08765	1.57427	1.01397
													2.08964	1.57721	1.01395
													2.08825	1.58269	1.01421
													2.09533	1.5813	1.01542
													2.1134	1.57322	1.01457
													2.10588	1.57129	1.0124
													2.11189	1.58967	1.01514
													2.12118	1.59263	1.01275
													2.11722	1.5897	1.01348
													2.11943	1.58423	1.01413
													2.11904	1.58283	1.01346
													2.11744	1.57684	1.01131
													2.12129	1.59156	1.01294
													2.14925	1.58155	1.01366
													2.14407	1.58106	1.01329
													2.13044	1.57788	1.01314
													2.13019	1.58295	1.01254
													2.1433	1.58577	1.01169
													2.15057	1.59111	1.0144
													2.15891	1.58882	1.01302
													2.14833	1.58909	1.01199
													2.14325	1.5942	1.01483
													2.15835	1.59813	1.01453
													2.1722	1.59516	1.01504
													2.17677	1.5826	1.01606
													2.17648	1.57958	1.01443
													2.17094	1.57058	1.01571
													2.17288	1.57721	1.01626
													2.17788	1.57995	1.01549
													2.17427	1.58205	1.01412
													2.17133	1.57689	1.01399
													2.17002	1.57904	1.01397
													2.16743	1.5791	1.01377
													2.17057	1.58478	1.01556
													2.17108	1.59411	1.01763
													2.17142	1.59654	1.01683
													2.18558	1.59825	1.01629
													2.18384	1.60725	1.01699
													2.19828	1.61035	1.01726
													2.18169	1.59484	1.02016
													2.18071	1.59734	1.01869
													2.19471	1.59285	1.01611
													2.21053	1.61028	1.01529
													2.20122	1.61001	1.01386
													2.21319	1.60494	1.01626
													2.19295	1.58061	1.0166
													2.19596	1.58672	1.01409
													2.20997	1.58618	1.01504
													2.20838	1.59059	1.01357
													2.20207	1.58458	1.01324
													2.20798	1.59063	1.01444
													2.20013	1.59008	1.01508
													2.19966	1.59223	1.01535
													2.20546	1.59627	1.01332
													2.22427	1.60469	1.01281
													2.22012	1.6111	1.01255
													2.22604	1.60922	1.01341
													2.22911	1.60899	1.01649
													2.21896	1.61349	1.01622
													2.22717	1.61982	1.01378
												4	2.2562	1.62766	1.01527
													2.23888	1.61942	1.01378
													2.25657	1.61881	1.01391
													2.25005	1.6361	1.01447
													2.24399	1.64196	1.01445
													2.24639	1.63731	1.01393
													2.25417	1.63345	1.01791
													2.24958	1.63267	1.01687
													2.26731	1.62772	1.01614
													2.24928	1.62822	1.0152
													2.25561	1.61355	1.01743
													2.24827	1.60826	1.01692
													2.273	1.59909	1.02084
													2.27922	1.60887	1.01592
													2.28441	1.59478	1.01263
													2.26715	1.61031	1.01251
													2.26466	1.62355	1.01399
													2.27794	1.61698	1.01196
													2.27454	1.61054	1.01544
													2.26502	1.61806	1.01126
													2.27064	1.61655	1.01253
													2.26467	1.62448	1.01683
													2.27395	1.62171	1.01528
													2.28294	1.60544	1.01182
													2.26107	1.6047	1.01422
													2.27562	1.60969	1.01272
												5
															1.01624
[truncated: 2 more columns]

## Sheet: Figure 3
Fig 3-a	CCL3 secretion (pg/mL)				CCL4 secretion (pg/mL)				CCL5 secretion (pg/mL)				Fig 3-b	CCL3 secretion (pg/mL)							Fig 3-d	Kinetic of CCL3 secretion (pg/mL)
	ns	aCD3+aCD28	ionomycin		ns	aCD3+aCD28	ionomycin		ns	aCD3+aCD28	ionomycin				Ctrl CD8+ T cells			eOS1 CD8+ T cells				Time (min)				PA					no PA
	0.45	18.75	9.85		0	36.08	14.37			5.48	5.03			no PA	PA	Thapsigargin	no PA	PA	Thapsigargin			20	7.072	7.554	2.896	2.534	12.992	5.421	4.663	4.783	3.177	2.614	4.854	3.397
	0.45	17.67	8.83		0	29.2	11.9		1.84	6.35	5.92			2.476	2.123	15.956	22.211	80.361	26.617			40	9.522	8.96	2.735	2.574	9.389	4.976	4.944	4.703	2.213	2.454	3.761	2.506
	0.53	14.56	7.36		0	24.88	10.23		1.84	4.31	4.07			2.3	1.419	17.013	24.062	81.33	26.969			60	15.225	15.586	3.739	3.819	16.595	12.668	6.791	5.627	2.333	2.133	2.547	2.182
														3.887	6.548	50.339	4.129	15.097	22.435			80	15.466	13.337	4.783	4.582	26.028	17.364	7.233	6.47	2.454	2.293	2.911	2.304
														4.774	4.613	56.226	4.532	14.532	27.758			100	11.811	10.647	3.98	4.181	20.684	15.381	6.952	6.43	2.574	2.373	3.032	1.575
														4.942	4.866	39.174	5.093	7.814	41.441			120	11.088	9.241	3.618	4.622	20.765	12.992	9.361	8.478	2.373	2.414	4.004	2.587
														5.547	4.715	39.401	4.942	7.738	39.476

## Sheet: Figure 4
Fig 4-b	NFAT translocation
Time (min)
0	82.28	44.96	52.22	44.35	49.94	45.37	56.64	44.69	47.82	46.53	48.5	54.57	53.88	47.2	60.53	46.88	76.16	52.24	48.12	53.01	51.25	57.2	48.91	51.47
	79.67	40.21	40.14	41.91	58.38	54.88	68.35	48.1	58.72	50.04	45.16	45.26	55.61	51.72	71.36	63.83	48.17	66.63	55.7	69	48.21	49.81	51.25	49	43.22	43.29
	113.87	38.52	41.54	45.17	64.99	62.46	59.74	50.84	70.83	52.81	46.77	40.81	39.56	49.4	65.78	66.82	89.78	65.44	57.23	71.25	51.07	56.41	50.88	47.47	36.82	61.65	54.07	60.32	62.98	52.71	46.21	52.97	41.92
	85.62	44.63	40.17	43.48	61.86	55.48	57.89	47.11	63.91	60.3	51.91	41.3	55.64	49.3	74.5	67.25	85.28	69.58	43.96	59.7	50.65	62.04	56.24	51.02	44.5	53.86	57.78	66.25	47.98	52.26	43.59	58.69	42.17	45.61	39.88	49.96
	60.88	50.38	53.85	36.31	49.62	61.28	58.7	42.49	64.98	59.83	53.07	42.83	55.57	51.93	59.1	44.85	89.05	57.09	55.28	53.86	47.71	58.78	57.36	51.11	62.23	46.3	58.85	57.31	53.07	52.08	44.39	46.85	48.52	43.96	66.05	50.84	47.2	43.61	70.34	50.83
	62.71	51.42	51.04	45.56	53.33	63.06	51.81	42.35	59.6	63.31	54.04	51.47	55.07	48.53	49.14	57.47	55.36	57.74	50.19	61.02	53.19	66.45	47.29	58.89	48.46	45.3	59.44	59.23	44.47	72.14	45.48	57.43	47.43	55.52	65.14	58.73	49.65	46.43	43.02	65.47	42.78	57.53	49.21
	52.76	39.9	50.4	67.02	53.9	39.74	64.44	44.05	49.56	43.95	53.61	44.02	78.67	56.38	44.97	52.51	53.23	66.96	44.41	57.22	54.83	39.83	64.18	56.88	43.01	69.75	47.38	51.76	50.76	65.61	58.91	59.24	48.13	48.25	60.31	63.39	43.02	45.95	49.84	42.33	53.31	53.89	59.08	48.89	63.58	60.58
	58.57	43.23	47.35	73.71	55.61	44.08	55.37	57.71	55.07	70.37	44.87	62.11	54.46	43.86	52.84	64.56	47.53	52.52	56.95	43.7	62.67	56.01	51.78	67.57	53.85	56.13	48.38	56.53	51.84	50.47	50.61	48.46	53.05	54.62	48.34	42.7	48.72	52.77	59.38	54.62	47.67	56.11	65.05	64.06	57.99	68.07	54.43	47.6	51.79
	46.71	53.53	55.17	52.21	40.66	63.88	47.37	52.14	57.69	49.19	68.47	71.43	56.73	55.88	62.4	57.53	68.3	58.87	58.8	43.59	57.59	55.7	68.44	50.52	42.17	57.56	50.78	49.93	40.74	77.35	76.84	47.6	55.79	47.11	71.46	72.43	65.35	61.26	60.15	43.08	53.94	48.87	50.92	36.97	51.76	60.69
	57.34	51.4	62.93	46.49	64.19	63.51	69.85	69.2	72.52	49.35	72.07	59.04	47.11	57.49	54.74	50.4	56.26	53.88	63.51	56.84	61.93	54.52	50.15	49.6	38.49	68.09	54.92	49.65	47.86	52.61	53.85	78.12	56.32	60.18	46.72	52.32	54.16	63.08	51.97	49.94	47.81	52.08	31.66	49.26
5	63.15	54.1	65.18	50.07	60.42	50.45	56.88	46.41	66.3	57.81	70.11	59.39	55.6	72.38	52.59	58.56	57.24	54.52	52.65	45.68	35.48	72.4	68.84	45.06	49.3	48.27	52.49	52.85	48.73	70.51	70.88	62.68	59.24	87.69	54.51	51.55	55.35	50.23	49.26	56.64	83.06	63.59	49.65
	62.88	59.87	54.3	54.26	54.21	58.7	48.45	61.2	62.22	59.23	53.18	63.91	58.92	53.45	41.92	63.57	64.07	43.72	54.02	51.52	58.55	39.38	49.18	76.74	56.62	56.69	53.88	73.29	68.54	57.33	50.59	51.19	53.09	51.42	71.65	54.13	52.83	40.81	72.17	35.15
	59.53	63.03	50.83	63.52	55.52	65.86	53.01	67.25	49.61	55.12	61.81	47.49	60.94	57.19	56.65	63.79	47.68	58.82	52.92	67.62	50.12	58.56	60.97	48.97	50.01	51.58	76.56	62.46	46.82	52.07	63.32	39.15	71.72	52.22
	55.39	48.73	56.45	58.32	64.53	49.3	46.15	51.87	50.72	65.47	48.66	54.43	53.01	72.87	65.73	52.01	71.47	46.72	65.14	57.23	52.76	48.39	44.65	73.1	56.62	61.1	61.28	72.46	58.54	71.38	47.92	50.26	35.05	50.1	46.24	56.04	60.83	70.56	51.27
	50.31	41.42	68.33	59.97	64.26	47.92	49.84	56.99	46.7	47.15	66.76	67.18	56.64	52.84	56.04	47.31	60.74	50.89	52.22	43.77	43.21	80.5	59.48	50.92	61.07	76.79	63.06	67.98	59.81	45.75	42.71	51.4	49.43	55.37	55.47	63.46	49.9	51.76	66.39	44.66	60.67	46.62	71.89
	43.71	47.28	61.08	64.57	46.1	54.51	52.42	50	79.29	39.74	62.58	50.12	53.06	59.46	49.97	48.08	47.68	79.89	63.49	48.49	68.53	71.04	53.5	62.02	61.68	38.03	60.71	46.66	55.22	47.13	59.59	57.53	50.07	48.74	62.29	53.47	57.44	42.56	53.49	51.26	59.08	60.54
	42.65	53.55	63.88	43.22	61.29	53.3	80.81	54.67	48.85	64.21	54.33	50.57	66.78	46.63	59.66	69.14	44.76	67.27	44.76	75.78	63.63	50.13	60.45	48.72	67.22	45.12	56.94	51.79	59.57	51.56	55.96	50.72	63.42	49	57.45	59.04	42.6	55.22	71.2
	39.84	44.24	61.36	57.4	48.88	71.74	54.6	63.3	62.7	50	48.13	70.81	43.21	55.04	59.37	51.63	38.79	54.99	77.78	75.38	52.05	54.86	48.13	54.53	40.69	55.19	49.85	65.5	53.23	55.34	52.04	57.26	50.84	52.01	52.02	52.32	60.32	68.94	52.41	51.01	46.18
	38.26	66.13	58.33	47.43	63.66	56.2	59.24	58.7	46.1	50.71	39.43	60.54	62.19	35.96	50.78	62.22	70.6	58.76	56.23	54.66	51.36	41.75	55.88	51.11	54.29	53.3	48.65	60.11	54.38	51.64	68.24	51.93	67.11	52.43	52.81	44.35	64.57	56.79	46.85	51.49	59.17	47.88
	43.6	63.78	56.97	56.32	59.39	69.83	57.19	49.03	54.39	44.38	70.49	59.57	39.56	48.46	51.58	66.96	54.24	50.74	49.97	50.55	51.59	56.19	54.87	52.04	52.25	48.64	59.01	47.51	55.87	52.77	56.36	62.08	51.61	46.27	50.14	59.66	60.32	61.03	50.57	46.09	41.28	38.01	68.32	31.59	52.43	52.17	46.37
10	73.09	50.08	55.2	55.06	64.29	57.04	44.33	62.24	68.83	51.97	45.33	49.77	80.21	56.4	52.69	61.88	65.94	55.09	56.76	51.54	56.76	60.78	69.43	50.68	58.28	56.2	55.16	56.18	59.15	51.04	56.31	63.23	63.71	46.2	45.23	52.4	56.38	51.56	52.86	50.71	49.37	41.82	57.16
	51.78	47.15	59.64	52.94	69.58	55.37	60.58	62.65	53.4	46.42	52.4	52.11	58.06	54.63	55.12	57.67	53.27	48.19	62.22	58.25	74.33	44.65	59.08	55.82	50.1	63.16	63.4	46.74	70.81	70.12	66.73	51.03	48.65	49.42	67.86	55.52	54.51	54.22	47.2	67.42	74.04	66.47
	54.65	75.64	57.53	58.7	53.08	57.84	53.33	67.66	46.47	62.08	69.08	57.06	47.72	64.03	47	61.03	57.89	53.34	60.17	66.61	42.76	82.77	74.62	70.2	45.81	50.24	46.3	63.73	55.81	53.63	55.64	51.29	88.27	74.72	58.28	49.46	54.77	62.06	63.02
	53.08	80.97	45.19	82.24	52.84	47.53	42.38	55.92	57.62	87.12	59.23	53.72	65.68	59.41	56.82	60.69	67.9	65.01	47.71	84.23	68.87	72.65	54.61	53.6	46.15	65.89	60.97	54.63	53.61	59.53	83.01	74.69	62.69	50.2	55.63	61.22	65.25	49.95	58.45	57.85	49.52	48.28	66.71	50.35	62.55	61.35	52.07	49.72	45.92
	48.88	85.94	49.12	57.38	57.08	54.11	63.86	62.72	57.92	60.54	64.13	59.76	58.83	70.16	66.33	48.03	90.98	71.54	66.18	57.37	70.15	46.69	55.1	55.4	70.55	62.14	57.7	73.14	81.67	64.9	52.84	58.9	55.75	64.96	47.9	58.84	53.67	50.15	55.84	60.92	56.26	65.45	71.5	56.71	46.6	52.74	58.94	63.91	52.36
	49.08	83.04	65.82	58.04	56.85	66.96	71.24	63.55	62.7	66.12	59.68	56.02	49.15	66.35	47.48	83.82	68.64	75.11	56.78	55.62	45.09	54.28	45.6	59.77	62.45	55.67	79.26	81.2	114.26	54.54	59.07	58.64	56.56	54.29	60.88	54.21	53.45	55.26	69.81	57.65	41.38	73.46	63.71	51.6	49.76	60.71	63.17	52.75	52.71
	51.24	79.47	75.57	53.09	66.9	65.83	58.89	65.08	59.08	63.51	63.76	48.77	85.11	59.12	74.66	74.1	55.75	48.79	57.31	47.92	68.9	50.33	53.94	83.22	51.72	55.01	59.89	51.11	60.74	62.03	52.37	54.5	52.37	55.06	57.9	61.4	93.53	80.03	63.81	51.4	59.86	47.36	62.69	50.75	50.99	58.09	58.07	54.7	69.94
	62.47	87.93	75.87	68.47	68.79	66.17	58.25	57.47	72.35	48.44	76.5	75.53	58.35	50.39	57.11	57.77	50.63	87.65	55.42	58.34	55.09	60.74	82.1	63.44	49.46	54.82	56.54	67.14	59.11	78.32	90.45	72.9	53.98	68.2	66.43	68.95	53.66	50.29	61	51.53	52.28	68.17	57.33	66.17	51.47	63.16	61.59	63.13	65.78
	62.02	88.56	74.93	64.15	66.88	67.27	58.64	59.58	71.42	58.12	62.37	75.75	70.29	54.21	53.28	60.89	80.53	63.74	57.74	61.61	64.49	61.4	54.63	56.93	54.85	77.01	50.61	77.87	88.62	70.75	50.12	60.5	69.98	74.14	55.87	65.22	57.44	53.13	56.05	75.69	44.84	69.22	52.8	71.22	59.32	59.73	78.3	67.91	57.2
	60.73	86.74	77.59	66.94	72.17	64.87	58.19	57.57	77.69	51.01	67	72.2	64.94	43.88	57.13	79.78	82.15	64.08	62.15	71.19	61.89	63.35	59.58	58.45	51.59	75.57	63.51	77.45	63.18	52.78	68.94	67.32	71.85	60.13	61.05	54.38	68.69	62.45	72.04	52.33	49.22	46.65	73.98	56.27	62.93	79.78	67.63	60.69	58.26
15	62.31	90.42	78.53	62.38	66.18	58.91	52.35	81.57	67.09	73.58	58.85	49.18	84.4	86.08	66.16	67.7	75.25	74.51	43.64	56.2	58.04	54.57	68.43	77.69	67.13	49.42	56.38	75.99	58.17	55.76	46.26	58.87	61.9	56.89	85.05	48.82	57.76	78.16	63.83	60.77	79.06	68.14	68.71	74.39	52.68	62.78	72.47	53.42	52.36
	85.32	57.85	63.6	61.33	56.25	81.5	77.1	75.15	52.46	84.07	63.74	60.5	79.22	79.12	54.49	51.94	60.73	60.01	85.55	67.71	46.05	58.15	81.03	59.77	69.42	58.43	52.48	49.6	55.81	74.91	63.86	64.65	78.97	68.44	75.3	51	62.77	76.18	56.19	62.59	67.27	53.33	56.39	65.04	63.65	65.19	81.03	58.09	55.18
	88.71	67.63	64.83	58.93	59.74	83.64	58.84	72.07	63.26	92.33	64.17	67.55	69	76.06	62.04	58.36	65.05	65.92	83.12	61.38	54.77	65.89	72.83	63.35	77.31	54.96	84.47	55.92	82.62	57.93	82.98	80.42	71.43	75.95	75.42	66.2	61.84	64.43	52.89	51.5	71.6	58.53	64.93	74.34	62.37	50.85	66.09	52.85	55.62
	81.5	65.87	65.39	60.09	59.3	81.79	71.89	63.85	61.02	98.28	63.46	67.48	67.24	71.53	54.98	53.35	67.31	63.76	72.95	65.94	53.51	54.37	70.44	62.98	87.04	63.54	62.41	51.3	73.1	58.97	80.86	74.01	76.39	70.06	49.27	63.76	58.97	60.13	85.06	63.97	54.45	65.68	45.81	71.74	72.49	62.38	60.15	77.23	80.61
	66.4	61.75	64.79	58.68	52.34	81.26	78.52	48.67	61.08	93.93	68.11	69.77	83.29	55.8	67.37	63.25	80.92	69.27	53.94	45.91	76.05	59.79	85.34	64.37	58.37	49.95	75.3	62.3	57.54	74.72	77.59	60.53	65.41	63.42	58.63	90.1	71.45	49.11	62.37	65.68	52.83	69.25	59.46	62.16	73.23	78.18	74.21	78.91	69.56
	62.99	59.48	66.98	55.48	43.95	88.51	82.6	51.43	90.39	70.34	69.19	74.72	63.86	70.26	68.07	67.61	66.01	48.96	70.66	67.66	90.63	67.41	53.82	51.89	87.79	64.66	52.72	72.2	64.88	62.01	66.71	61.19	45.33	88.94	69.35	48.61	55.83	65.2	55.13	73.67	60.88	64.43	76.81	76.41	67.46	76.22	50.17	57.15	58.89
	69.78	55.55	63.57	57.71	84.91	76.71	62.42	81.94	71.22	76.02	73.52	59.21	62.03	51.94	58.84	56.99	52.72	72.78	61.65	87.56	66.43	69.42	51.44	79.77	52.09	72.98	73.81	77.96	68.62	57.77	47.6	66.9	78.78	48.34	67.16	61.26	53.45	77.1	60.27	60.84	68.04	74.69	69.92	77.61	47.39	51.03	59.27	43.44	75.42
	71.29	72.92	64.02	66.67	63.57	52.77	97.19	74.56	74.54	60.45	53.45	60.15	68	62.81	69.51	71.17	61.96	62.88	67.39	62.68	47.72	80.51	46.92	74.26	74.96	75.15	61	47.09	50.85	65.9	61.15	55.6	71.97	58.49	64.25	66.62	76.23	72.55	71.29	61.35	46.04	58.51	75.74	42.83	77.3	56.31	52.79	66.52	56.02
	69.61	74.66	65.36	59.72	75.79	58.3	71.01	74.06	63.03	54.73	49.38	68.03	52.36	54.07	72.7	54.9	53.58	65.19	47.68	83.63	74.2	78.65	76.3	63.44	46.87	54.23	68.44	52.2	55.6	69.88	56.2	66.57	65.7	68.41	69.44	67.31	52.07	50.26	63.72	76.66	76.56	55.19	56.22	65.06	59.09	62.72	47.96	47.66	64.4
	66.4	74.71	64.08	54.04	66	52.3	67.68	75.93	61.51	83.15	72.67	38.78	53.71	56.66	65.87	53.68	78.96	74.09	72.64	73.35	65.09	39.87	54.58	55.04	55.6	60.46	68.73	74.33	69.1	62.01	71.91	68.58	61.04	79.67	79.5	70.91	56.17	53.04	61.67	61.59	60.59	48.52	46.06	68.3	51.2	60.93	55.75	62.3	51.06
20
[truncated: 36 more columns]

## Sheet: Figure 5
Fig 5-c	Calcium index (A.U.)			Fig 5-f	Velocity (um/min)
	Before PA	After PA			Before PA	After PA
	1.015952	1.252898			0.2247299	3.216086
	0.9460555	1.188961			9.211764	0.707323
	1.008387	1.747955			3.208163	0.5034814
	1.002145	1.364438			9.991117	4.845378
	1.026859	1.266828			9.169988	0.3522209
	0.9134556	1.089799			19.24538	3.207443
	0.9398533	2.057769			12.03674	0.5704682
	1.00064	0.7737873			7.354862	0.5819928
	0.976288	1.287794			4.509724	23.31141
	0.8648365	1.150459			18.02377	1.953421
	0.872963	2.145992			17.05786	1.864106
					12.85426	0.5769508
					12.97455	5.105402
					11.59808	3.697959
					3.865786	12.69796
					5.670108	1.087635
					6.360864	0.2096039
					1.534934	6.120288
					3.721729	0.5935174
					2.546939	2.329412
					7.67467	0.4105642
					9.169988	1.0012
					10.89364	2.212005
					0.722449	2.251621
					4.215126	0.6756303
					2.99856	8.771668
					10.75894	0.6907563
					15.14838	2.997839
					22.95054	1.609124
					17.4994	1.682593
					20.33013	2.540456
					2.29916	1.777671
					22.79928	0.4228091
					13.1395	0.9536614
					14.16086	12.86363
					93.47683	2.848019
					3.105882	1.12365
					5.629052	1.059544
					4.357743	1.153902
					24.81465	1.651621
					4.907323	3.947179
					10.59256	1.570228
					1.8994	12.86363
					2.534694	8.492917
					2.717647	2.542617
					6.880912	2.533253
					21.10588	1.502521
					13.3988	1.084754
					52.14382	0.684994
					2.219928	2.265306
					27.206	3.182953
					14.32797	3.335654
					10.6365	3.945738
					67.24466	2.326531
					4.463625	3.594958
					19.58031	18.31693
					2.161585	0.9666266
					4.168307	7.14886
					8.178871	2.594478
					21.71885	4.682593
					3.626651	3.957983
					4.717167	0.7591837
					1.537095	16.75102
					2.006723	1.160384
					4.192797	6.746939
					3.026651	0.6244898
					1.608403	1.979352
					2.582953	5.29844
					5.681633	1.801441
					8.757983	23.9078
					20.48644	0.8794718
					9.463145	12.13469
					29.49436	9.659063
					16.82809	2.278992
					4.520528	2.218488
					6.314045	3.857143
					6.034574	5.636975
					3.889556	1.863385
					6.045378	10.16975
					7.395918	1.606243
					1.621369	11.30708
					1.769748	3.360864
					9.854982	6.888835
					9.430733	1.537095
					1.856903	2.416567
					1.990876	5.812005
					0.7692677	0.7858343
					12.86651	32.57431
					1.49964	1.519808
					9.946459	5.304922
					16.65162	1.219448
					13.01273	26.59592
					0.515006	3.404802
					20.01609	1.690516
					8.562785	1.239616
					16.49748	3.491957
					10.87131	1.145258
					6.654742	1.078271
					10.60552	6.507083
					4.07539	2.813445
					21.86507	16.1611
					26.74574	6.059784
					8.132052	3.569748
					10.41393	4.114286
					14.21921	3.557503
					16.41969	2.016086
					4.383674	12.25714
					3.44946	2.596639
					6.105162	3.496279
					8.510924	2.953181
					1.890756	0.7454982
					12.27227	0.9947179
					27.18367	3.072749
					16.19136	0.3781513
					6.589196	9.488356
					11.77959	3.877311
					22.72077	8.488595
					4.830972	5.955342
					7.895078	3.270828
					3.510684	2.504442
					5.961104	0.4084034
					26.49868	1.855462
					12.4048	4.328211
					3.39976	8.461945
					16.93613	7.122209
					12.92197	4.022089
					5.142857	0.7519808
					3.132533	3.302521
					25.06963	2.595918
					12.27227	0.9831933
					23.2934	0.3810324
					12.69436	8.070828
					7.811524	0.07202881
					8.841538	7.230252
					13.61417	0.987515
					1.877071	2.003842
					12.8449	1.070348
					1.57527	1.884274
					3.343577	6.209604
					18.81537	0
					1.951981	7.725811
					1.946219	1.010564
					11.64346	2.026891
					3.128211	0.6453782
					0.1678271	2.865306
					34.76615	3.370228
					10.06603	0
					6.077791	37.82305
					26.73854	3.919808
					25.24106	2.107563
					5.222089	0.9406963
					5.577911	1.051621
					4.094838	8.286195
					12.33782	22.14598
					11.87683	0
					8.758703	30.43217
					14.8545	2.601681
					8.6485	3.381033
					1.792077	1.248259
					2.389196	1.245378
					2.877551	4.489556
					16.67251	26.25234
					6.855702	0.03601441
					5.870348	11.64346
					14.76663	2.346699
					23.76014	1.130852
					3.229772	0.9954382
					0.2593037	2.546939
					2.882593	2.957503
					6.659064	9.627371
					6.165666	0
					6.069868	5.537575
					15.45666	4.913086
					7.801441	3.314046
					3.728932	2.118367
					13.72077	2.584394
					3.496999	4.806483
					1.715726	12.6
					3.875871	0
					12.44226	7.114286
					4.346939	5.929412
					2.670108	1.030012
					7.54934	4.032173
					10.86122	0.9464586
					0	1.051621
					14.3006	7.465066
					0.9442977	19.06098
					6.076351	0
					19.05882	12.3407
					44.25234	4.619208
					2.345258	0.9226891
					17.91213	0.5920768
					3.407683	2.505162
					1.251861	2.031213
					0.9277311	7.805762
					0.7058824	35.03914
					5.042017	28.2108
					3.867947	8.945978
					19.17623	0.8088836
					3.886675	3.697959
					5.744298	2.907083
					26.9395	1.902281
					1.339736	0.8693878
					1.859064	38.2545
					24.67419	23.43962
					3.045378	8.345258
					4.951981	2.254502
					36.07275	1.818728
					44.25234	1.557983
					8.796879	1.391597
					0.3659064	1.903722
					11.3964	19.64442
					10.93253	6.630972
					3.465306	5.403602
					5.02617	1.92533
					6.383914	2.260984
					5.136375	2.882593
					5.07443	0.7563025
					21.11165	8.930132
					3.515726	8.523171
					37.07107	1.169748
					4.057383	6.546699
					2.680912	2.380552
					19.45642	3.387515
					1.346219	3.981753
					3.852821	1.242497
					20.07875	2.37479
					2.820648	13.44058
					12.80456	17.79184
					16.88211	2.530372
					1.460744	3.206003
					7.059544	9.72677
					3.732533	1.50108
					1.590396	14.77527
					1.304442	8.535414
					2.966867	35.89268
					17.8934	1.503962
					3.663385
					15.05762
					21.66915
					20.34238
					5.620408
					1.671789
					8.662185
					16.86194
					0.3781513
					11.25234
					5.623289
					5.982713
					11.6485
					1.252581
					7.59904
					5.64994
					4.059544
					16.53926
					1.396639
					3.229772
					27.98175
					28.98367
					1.451381
					2.227851
					4.045138
					17.34814
					5.783193
					13.33109
					2.382713
					6.209604
					15.05978
					8.482833
					1.490276
					0.1094838
					28.16327
					0.8132053
					2.314286
					1.793517
					26.00096
					1.996639
					0.7642257
					4.890756
					2.193277
					5.614646
					10.63289
					10.21441
					5.301321
					7.905882
					15.07995
					0.3248499
					0.7843938
					33.49916
					0.7843938
					8.265307
					9.012965
					17.34886
					1.585354
					0.5085234
					13.16399
					2.642737
					4.065306
					2.822089
					7.452101
					1.54934
					3.641777
					1.004802
					3.313325
					23.69964
					2.87539
					8.237215
					1.845378
					18.88163
					3.020168
					3.963746
					12.10804
					3.121729
					7.163986
					1.946939
					7.810804
					9.167107
					5.432413
					11.4389
					5.50084
					1.0012
					22.03938
					11.51453
					6.846339
					10.30156
					12.31333
					20.75726
					3.082833
					3.354382
					9.2485
					1.469388
					20.17599
					2.263145
					4.816567
					1.722929
					5.432413
					7.589676
					22.32317
					11.96759
					1.951981
					27.67203
					7.653781
					4.55006
					10.37071
					19.23962
					5.681633
					8.333014
					6.34934
					3.182953
					2.288355
					9.086434
					2.476351
					15.9515
					8.757263
					1.019928
					12.55102
					3.443698
					3.012965
					4.527011
					18.55966
					2.133493
					17.05282
					7.388715
					6.264346
					22.96207
					2.163745
					12.82473
					16.95198
					0.5683073
					1.782713
					5.858103
					1.865546
					6.159184
					4.019928
					7.779832
					14.17455
					6.394718
					1.773349
					17.61177
					18.4365
					5.601681
					10.08908
					8.127731
					1.107803
					1.892197
					22.52197
					8.057143
					7.390876
					7.508283
					6.756302
					2.270348
					3.889556
					7.418247
					15.95726
					1.612725
					5.133493
					14.15078
					16.45858
					2.590156
					0.457383
					33.24058
					2.727731
					5.667947
					10.55222
					1.07467
					3.62377
					3.782233
					4.037935
					7.117167
					5.938055
					4.143817
					12.52149
					12.09076
					11.14646
					0.270108
					0.8405762
					6.213205
					10.69556
					0.6885954
					6.279472
					2.328692
					9.406242
					5.209124
					17.09676
					1.247539
					7.555102
					12.66483
					14.85522
					5.138536
					3.079952
					3.334934
					0.6338536
					21.0569
					3.887395
					19.20432
					10.18776
					1.361345
					0.8456183
					22.52557
					1.92605
					16.42185
					11.38703
					7.398079
					10.77695
					5.138536
					3.038175
					7.580312
					2.732773
					0.5142857
					8.67371
					6.92341
					0.1296519
					18.02449
					2.013205
					11.67587
					6.612245
					11.68307
					24.32197
					2.09892
					36.41849
					8.131332
					7.580312
					9.084994
					6.255703
					0.5330132
					15.74046
					4.316687
					3.029532
					1.781273
					5.075871
					4.218728
					11.8898
					24.05906
					4.380792
					3.254262
					7.555102
					18.62089
					9.85138
					11.36687
					4.542857
					1.365666
					2.92581
					5.072989
					4.833133
					12.63025
					4.052341
					5.081633
					3.369508
					2.182473
					22.81801
					0.5927971
					7.214406
					25.81224
					6.468907
					2.521009
					16.00912
					11.42017
					6.360864
					8.22569
					10.17695
					9.376711
					4.852581

## Sheet: Supplementary Figure 2
Supplementary Fig 2-b	Indo-1 ratio																	Supplementary Fig 2-c	Indo-1 ratio			Supplementary Fig 2-d	Indo-1 ratio
					Bulk								Clones
Time (min)		OS1-mut			OS1			eOS1			NT		OS1		eOS1			Time (min)	OS1int	OS1hi		Time (min)	NT	OS1	eOS1
	0.94001	0.99678	0.96623	0.97063	0.94676	0.89323	1.0333	1.04531	0.8933		1.04613	1.08226	1.05194	1.05103	1.0608	1.05712			0.94676	1.08276		0	1.05	1.19	1.05
	0.94387	1.00146	0.96781	0.9628	0.95122	0.90024	1.01873	1.04829	0.8819		1.04644	1.08578	1.05507	1.05079	1.05888	1.05787			0.95122	1.07178			1.05	1.17	1.05
	0.93723	1.00043	0.96836	0.98123	0.94893	0.90446	1.00767	1.03279	0.88351		1.04713	1.08439	1.05513	1.04974	1.05685	1.05818			0.94893	1.05632			1.06	1.15	1.05
	0.94604	0.99731	0.97739	0.95215	0.94379	0.9016	1.0102	1.03795	0.88704		1.04577	1.07861	1.05127	1.05	1.06413	1.054			0.94379	1.05558			1.07	1.14	1.05
	0.94007	0.98861	0.97805	0.9668	0.94492	0.89512	1.01228	1.03242	0.89035		1.04582	1.07644	1.05328	1.05241	1.06536	1.05334			0.94492	1.06079			1.08	1.13	1.05
	0.94297	1.01418	0.97338	0.96924	0.94698	0.89317	1.02783	1.03295	0.89994		1.04574	1.07958	1.05261	1.05331	1.06526	1.0591			0.94698	1.06576			1.08	1.13	1.05
	0.92334	1.0022	0.9801	0.96325	0.92857	0.906	1.0357	1.01237	0.88556		1.04342	1.07864	1.05014	1.05473	1.06458	1.05456			0.92857	1.07178			1.09	1.14	1.05
	0.9314	0.99191	0.97148	0.95345	0.94777	0.91007	1.04829	1.01976	0.88984		1.04509	1.0828	1.04974	1.05795	1.0675	1.05377			0.94777	1.04126			1.08	1.15	1.06
	0.93011	0.99359	0.97324	0.96474	0.94463	0.90661	1.03469	1.03338	0.8859		1.04274	1.08028	1.04863	1.054	1.06919	1.05337			0.94463	1.05652			1.08	1.16	1.06
	0.94671	0.99262	0.98067	0.96552	0.9451	0.89715	1.02227	1.01907	0.88569		1.04387	1.07477	1.04641	1.0563	1.06998	1.05121			0.9451	1.08924			1.08	1.16	1.06
	0.92355	1.00628	0.97158	0.98708	0.94099	0.90735	1.00249	1.02482	0.88525		1.04872	1.07509	1.04912	1.05583	1.0688	1.05578			0.94099	1.10707			1.08	1.16	1.06
	0.92553	0.97563	0.96872	0.96389	0.93666	0.89056	1.00408	1.01172	0.87964		1.05152	1.07214	1.04444	1.05364	1.0665	1.05273			0.93666	1.05143			1.08	1.16	1.05
	0.92885	0.98909	0.98014	0.96732	0.93872	0.90119	1.00098	1.01647	0.88623		1.04816	1.06834	1.04475	1.05119	1.06348	1.04767			0.93872	1.05591			1.08	1.15	1.05
	0.91684	0.97092	0.97033	0.97709	0.92448	0.89355	1.02356	1.02919	0.88113		1.04757	1.06806	1.04448	1.05039	1.06534	1.05424			0.92448	1.06771			1.09	1.15	1.05
	0.93008	0.98189	0.97408	0.96636	0.93922	0.8971	0.98877	1.03312	0.8844		1.04595	1.06513	1.04574	1.04527	1.06677	1.05516			0.93922	1.011			1.09	1.14	1.05
	0.93099	0.97596	0.96817	0.96779	0.94582	0.88562	1.01969	1.02761	0.88767		1.04902	1.06371	1.04466	1.04875	1.0637	1.05636			0.94582	1.09538			1.09	1.14	1.05
	0.92773	0.98163	0.97636	0.95098	0.94267	0.88915	0.99338	1.01373	0.89163		1.05306	1.06367	1.04658	1.04534	1.0616	1.05394			0.94267	1.06179			1.09	1.14	1.05
	0.9239	0.98424	0.97063	0.94978	0.94318	0.89062	1.00273	1.024	0.87985		1.05207	1.05969	1.0465	1.04549	1.06206	1.04924			0.94318	1.05818			1.08	1.14	1.05
	0.9328	0.98109	0.97626	0.95614	0.94251	0.90395	0.99414	1.01953	0.87685		1.04619	1.05778	1.04669	1.04358	1.05488	1.053			0.94251	1.06011			1.07	1.14	1.05
	0.93246	0.98846	0.96445	0.94904	0.9308	0.89738	0.9903	1.03102	0.88138		1.04781	1.05525	1.04871	1.04516	1.05772	1.05576			0.9308	1.04275			1.06	1.14	1.05
	0.92511	0.98633	0.96504	0.94273	0.93506	0.88495	1.00043	1.02935	0.87891		1.04732	1.05993	1.05062	1.04545	1.06197	1.05166			0.93506	1.05176			1.06	1.14	1.05
	0.93811	0.99152	0.97083	0.96558	0.92603	0.89453	1.00423	1.01816	0.89051		1.04862	1.05994	1.04958	1.05097	1.06064	1.05289			0.92603	1.0536			1.06	1.13	1.05
	0.91883	0.98936	0.96985	0.9458	0.93345	0.90163	1.00931	1.01562	0.87979		1.04614	1.06258	1.05204	1.0445	1.05854	1.04828			0.93345	1.02609			1.06	1.12	1.05
	0.93018	0.97461	0.97021	0.95159	0.9273	0.8904	1.01807	1.01046	0.88672		1.0443	1.06288	1.05193	1.04796	1.05831	1.05032			0.9273	1.04943			1.07	1.11	1.05
	0.92611	0.97325	0.96265	0.94176	0.94161	0.88978	0.99563	1.01184	0.88167		1.04188	1.06332	1.04871	1.04522	1.05582	1.04949			0.94161	1.06306			1.08	1.11	1.05
	0.91644	0.97534	0.9712	0.96746	0.93149	0.88151	0.98863	0.99995	0.88369		1.04314	1.06687	1.04874	1.04525	1.06119	1.04706			0.93149	1.02344			1.08	1.11	1.06
	0.92285	0.9812	0.9713	0.94208	0.93424	0.88336	0.9885	0.99967	0.88201		1.04271	1.07097	1.05202	1.04439	1.06466	1.05117			0.93424	1.05896			1.08	1.11	1.06
	0.91386	0.98999	0.9654	0.94299	0.939	0.89236	0.99993	1.00952	0.88805		1.04158	1.07444	1.04957	1.05155	1.06209	1.05164			0.939	1.06357			1.08	1.12	1.06
	0.91734	0.98816	0.9713	0.94034	0.92953	0.89094	1.01393	1.00468	0.87352		1.03431	1.07474	1.05002	1.0478	1.06268	1.04955			0.92953	1.05354			1.08	1.12	1.05
	0.90547	0.98075	0.97196	0.93841	0.92387	0.89097	0.98984	1.00865	0.88881		1.03725	1.07339	1.04744	1.04866	1.06432	1.04785			0.92387	1.04858			1.07	1.13	1.05
	0.93079	0.98475	0.97232	0.94392	0.92486	0.88601	0.97656	1.00586	0.87444		1.03993	1.07666	1.04381	1.04716	1.06525	1.04688			0.92486	1.06376			1.07	1.13	1.05
	0.91665	0.98988	0.94757	0.96939	0.93486	0.89366	0.97619	1.01489	0.88323		1.0414	1.0777	1.04549	1.04368	1.06218	1.0486			0.93486	1.04759			1.07	1.13	1.05
	0.91327	0.95926	0.96528	0.95131	0.93189	0.89605	0.98772	0.9834	0.88801		1.0424	1.07293	1.04915	1.0475	1.06668	1.05118			0.93189	1.03841			1.07	1.12	1.04
	0.92101	0.9668	0.97796	0.94113	0.92946	0.89791	1.00586	1.01495	0.89151		1.04119	1.07673	1.0459	1.05124	1.06561	1.04913			0.92946	1.03516			1.08	1.12	1.04
	0.92394	0.95903	0.9771	0.94495	0.92834	0.88827	0.99304	1.00551	0.88095		1.03612	1.07324	1.04916	1.04717	1.06532	1.04892			0.92834	1.06962			1.08	1.11	1.04
	0.91797	0.96401	0.96223	0.93431	0.92084	0.88789	1.00009	0.98662	0.88081		1.04324	1.07348	1.04457	1.04739	1.06433	1.05548			0.92084	1.0284			1.09	1.1	1.04
	0.91722	0.97407	0.95785	0.95408	0.92797	0.88369	0.98486	1.00072	0.87798		1.0432	1.07032	1.04712	1.0451	1.06093	1.0547			0.92797	1.04936			1.09	1.1	1.05
	0.90692	0.95664	0.95617	0.95567	0.92273	0.88571	0.96758	1.00787	0.88155		1.04021	1.0676	1.04702	1.04616	1.05955	1.05185			0.92273	1.04353			1.08	1.1	1.04
	0.92448	0.98389	0.96984	0.95317	0.93149	0.8852	0.98179	0.98592	0.88321		1.04365	1.06431	1.04733	1.04766	1.06498	1.05005			0.93149	1.05347			1.08	1.11	1.04
	0.92448	0.96418	0.96213	0.93658	0.92949	0.89473	0.98633	0.99727	0.8718		1.03853	1.06745	1.04886	1.04389	1.06125	1.05473			0.92949	1.04226			1.07	1.11	1.04
	0.9119	0.97148	0.96924	0.93359	0.92673	0.88349	1.0083	0.98972	0.87608		1.03562	1.06486	1.04947	1.04504	1.05862	1.05643			0.92673	1.05371			1.07	1.11	1.04
	0.90668	0.97179	0.97005	0.93407	0.92427	0.89605	0.99284	0.994	0.87876		1.03717	1.06236	1.04417	1.05352	1.05662	1.05669			0.92427	1.05469			1.07	1.1	1.03
	0.91056	0.96161	0.96159	0.95106	0.92399	0.8787	0.97421	0.99071	0.87013		1.03225	1.05859	1.04623	1.04869	1.06134	1.05024			0.92399	1.06337			1.08	1.09	1.03
	0.90202	0.95639	0.96423	0.93781	0.91672	0.88644	0.98736	0.98633	0.88751		1.03322	1.06042	1.04535	1.04897	1.05905	1.04934			0.91672	1.09049			1.09	1.09	1.04
	0.90226	0.97331	0.96152	0.93652	0.92619	0.89094	0.97691	0.99254	0.87891		1.03701	1.05754	1.04405	1.04936	1.05816	1.05115			0.92619	1.0376			1.09	1.09	1.04
	0.91665	0.96423	0.95863	0.93089	0.91558	0.89337	0.98168	0.9869	0.87482		1.03363	1.05921	1.04408	1.05069	1.05666	1.05278			0.91558	1.05208			1.1	1.09	1.04
	0.90912	0.95837	0.96999	0.93856	0.91448	0.88445	0.98896	0.979	0.87822		1.03599	1.05871	1.04214	1.05403	1.05824	1.05255			0.91448	1.04722			1.09	1.09	1.05
	0.88745	0.95499	0.96229	0.93452	0.91657	0.90019	0.97227	0.99989	0.87865		1.03314	1.05573	1.04451	1.05633	1.05836	1.0501			0.91657	1.04192			1.08	1.09	1.05
	0.90082	0.96058	0.95012	0.93393	0.91256	0.8829	0.96883	0.98768	0.88235		1.03072	1.0554	1.04849	1.05062	1.06258	1.0533			0.91256	1.03516			1.08	1.1	1.06
	0.90978	0.96191	0.95952	0.9263	0.90934	0.89231	0.98363	0.98599	0.87916		1.03675	1.05926	1.04703	1.05661	1.06244	1.05465			0.90934	1.04574			1.07	1.1	1.06
	0.89669	0.95027	0.96379	0.9506	0.90773	0.88257	0.97359	0.98226	0.87958		1.03705	1.06303	1.04392	1.0571	1.07581	1.05809			0.90773	1.07701			1.07	1.1	1.05
	0.90595	0.95346	0.97168	0.92685	0.92053	0.887	0.97209	0.99154	0.87937		1.03581	1.0633	1.04757	1.05594	1.09787	1.06678			0.92053	1.04899			1.07	1.1	1.05
	0.90522	0.94409	0.96857	0.92683	0.91378	0.88477	0.97331	1.00202	0.88247		1.03656	1.06133	1.05083	1.05431	1.13063	1.07619			0.91378	1.07511			1.08	1.1	1.05
	0.89811	0.94922	0.95727	0.93023	0.93565	0.89681	0.97218	1.01788	0.87336		1.03456	1.0566	1.05643	1.05381	1.17091	1.09061			0.93565	1.08582			1.09	1.1	1.05
	0.90663	0.95113	0.9557	0.92063	0.94708	0.88294	0.98016	1.02166	0.88487		1.03328	1.05735	1.05984	1.05741	1.21711	1.11345			0.94708	1.21875			1.09	1.1	1.05
	0.91108	0.94815	0.9615	0.92825	0.95744	0.88457	0.95407	1.06885	0.87954		1.03593	1.0637	1.06346	1.06081	1.25743	1.13034			0.95744	1.26628			1.1	1.1	1.05
	0.90753	0.94487	0.9613	0.93366	0.95161	0.88663	0.98193	1.07707	0.87796		1.03672	1.06182	1.06797	1.05455	1.31863	1.16304			0.95161	1.24163			1.09	1.11	1.06
	0.91536	0.95657	0.97248	0.93133	0.97038	0.89281	0.9736	1.10677	0.8895		1.03917	1.05655	1.07622	1.05773	1.36557	1.18228			0.97038	1.43415			1.09	1.13	1.06
	0.90735	0.95494	0.96735	0.91797	0.97117	0.88325	0.96168	1.12351	0.88604		1.03925	1.05901	1.07889	1.05875	1.41772	1.19746			0.97117	1.60156			1.08	1.14	1.06
1	0.92276	0.94124	0.95433	0.9303	0.97919	0.89344	0.96558	1.13056	0.8827		1.03666	1.05516	1.08161	1.05857	1.46717	1.22591		1	0.97919	1.35498		1	1.08	1.15	1.06
	0.9114	0.96261	0.96436	0.9175	0.98633	0.8932	0.97296	1.14095	0.89528		1.03242	1.05494	1.08624	1.06508	1.49197	1.24762			0.98633	1.38021			1.08	1.16	1.06
	0.91735	0.94455	0.9605	0.93686	0.98145	0.88889	0.98126	1.13824	0.89139		1.03643	1.06072	1.09097	1.06866	1.51925	1.25759			0.98145	1.48438			1.08	1.16	1.06
	0.90491	0.94467	0.95785	0.9314	0.97656	0.89911	0.98633	1.17041	0.88542		1.03852	1.06076	1.09232	1.06589	1.54774	1.2855			0.97656	1.37207			1.09	1.15	1.06
	0.90689	0.93844	0.95659	0.93106	0.97124	0.89091	1.00528	1.18443	0.89108		1.03847	1.06543	1.0936	1.06981	1.55786	1.28667			0.97124	1.58447			1.09	1.15	1.06
	0.91047	0.9341	0.95904	0.92031	0.9971	0.89753	0.99507	1.2002	0.89062		1.0381	1.06777	1.09072	1.06975	1.57598	1.29318			0.9971	1.5332			1.1	1.14	1.06
	0.91513	0.94336	0.95778	0.95095	0.99667	0.90322	0.99949	1.20864	0.901		1.03565	1.06635	1.09143	1.07246	1.5879	1.3062			0.99667	1.45833			1.1	1.13	1.06
	0.91028	0.94613	0.96342	0.92942	0.99798	0.89105	1.00353	1.20643	0.89423		1.03513	1.06602	1.09777	1.07552	1.59468	1.31382			0.99798	1.5625			1.1	1.13	1.06
	0.90698	0.9451	0.96796	0.93635	1.00911	0.90463	1.03231	1.17798	0.88525		1.03648	1.06541	1.09476	1.07703	1.61188	1.32302			1.00911	1.51042			1.09	1.13	1.06
	0.907	0.93652	0.95898	0.9201	0.99293	0.89895	1.08507	1.20749	0.89811		1.03332	1.06526	1.09436	1.07217	1.61299	1.33648			0.99293	1.55762			1.08	1.13	1.06
	0.89137	0.93896	0.96289	0.94636	1.00188	0.89075	1.08203	1.20524	0.89977		1.03423	1.06731	1.09291	1.07988	1.61827	1.33499			1.00188	1.54492			1.08	1.14	1.05
	0.89528	0.93648	0.95527	0.93397	1.0102	0.90639	1.05818	1.19001	0.9026		1.03651	1.06376	1.0997	1.08191	1.62771	1.33187			1.0102	1.58203			1.07	1.14	1.05
	0.89089	0.94815	0.96365	0.94922	0.99778	0.89278	1.09675	1.20071	0.89915		1.03384	1.06271	1.10715	1.07972	1.6233	1.3425			0.99778	1.57959			1.07	1.14	1.05
	0.89934	0.93644	0.96094	0.94896	1.02169	0.89171	1.05109	1.23326	0.90137		1.03331	1.06485	1.111	1.08474	1.63311	1.3489			1.02169	1.55029			1.07	1.14	1.05
	0.8912	0.94215	0.9599	0.95331	0.99202	0.90645	1.08995	1.2207	0.90541		1.029	1.05672	1.10649	1.0818	1.6455	1.35372			0.99202	1.48242			1.07	1.14	1.05
	0.89774	0.94247	0.96472	0.95912	1.00983	0.90343	1.09924	1.20605	0.90251		1.03021	1.06054	1.11676	1.07671	1.64083	1.34887			1.00983	1.64714			1.08	1.14	1.06
	0.89623	0.94308	0.96568	0.94808	1.01011	0.90308	1.0784	1.22314	0.90234		1.03696	1.06634	1.11553	1.07856	1.6434	1.34801			1.01011	1.54541			1.08	1.14	1.06
	0.8972	0.93971	0.95522	0.95168	1.00643	0.91367	1.07117	1.22375	0.91585		1.03893	1.06548	1.11954	1.07905	1.64761	1.34625			1.00643	1.42969			1.08	1.15	1.06
	0.88949	0.93432	0.96488	0.94907	1.0233	0.90663	1.10243	1.21715	0.90098		1.03456	1.06765	1.11718	1.07525	1.65708	1.35698			1.0233	1.55029			1.08	1.15	1.06
	0.89796	0.95184	0.95623	0.95312	1.01265	0.89806	1.09067	1.20117	0.90589		1.0335	1.07121	1.11779	1.08719	1.66875	1.35149			1.01265	1.55078			1.08	1.16	1.05
	0.89574	0.9377	0.95235	0.96073	1.00535	0.91375	1.11861	1.25977	0.90304		1.03165	1.06577	1.11801	1.07566	1.67066	1.34973			1.00535	1.44531			1.07	1.16	1.05
	0.89581	0.93339	0.96147	0.9605	1.01074	0.9069	1.11599	1.20718	0.90589		1.03755	1.06915	1.12304	1.07197	1.65764	1.35219			1.01074	1.73584			1.07	1.16	1.04
	0.88737	0.94257	0.95892	0.96502	1.01204	0.91102	1.09675	1.22504	0.90807		1.04213	1.07125	1.11781	1.07648	1.6609	1.36413			1.01204	1.56738			1.06	1.15	1.04
	0.89416	0.93396	0.96648	0.95346	1.02197	0.91055	1.1224	1.21138	0.8945		1.03545	1.06854	1.12071	1.08401	1.66318	1.36385			1.02197	1.5332			1.07	1.14	1.04
	0.90463	0.93892	0.96588	0.95215	0.99487	0.90439	1.13002	1.24163	0.90302		1.03481	1.0709	1.12089	1.08647	1.6811	1.369			0.99487	1.57715			1.07	1.13	1.04
	0.88604	0.93789	0.96408	0.94966	1.00586	0.90412	1.11677	1.24581	0.91291		1.03435	1.07154	1.12387	1.09397	1.66754	1.36859			1.00586	1.56161			1.08	1.13	1.04
	0.88821	0.93502	0.9572	0.9694	0.99609	0.90106	1.11437	1.25868	0.91271		1.03735	1.06846	1.12228	1.08316	1.66456	1.37672			0.99609	1.61784			1.08	1.13	1.04
	0.89305	0.93477	0.96159	0.97076	1.01898	0.90759	1.12122	1.23657	0.90576		1.03883	1.06681	1.1291	1.08753	1.66496	1.38165			1.01898	1.64551			1.09	1.14	1.05
	0.88986	0.9334	0.95329	0.95703	0.99356	0.90426	1.13098	1.25684	0.91575		1.03564	1.06988	1.13122	1.09223	1.6661	1.38235			0.99356	1.65283			1.08	1.15	1.05
	0.89531	0.9247	0.96784	0.95678	1.01144	0.92199	1.11271	1.28374	0.912		1.03299	1.06864	1.13045	1.09449	1.66758	1.38101			1.01144	1.62109			1.08	1.15	1.05
	0.88647	0.9387	0.95466	0.95387	1.02114	0.91412	1.10197	1.19548	0.91397		1.04009	1.06806	1.13119	1.09693	1.67287	1.38502			1.02114	1.58984			1.07	1.16	1.05
	0.88305	0.93121	0.95866	0.9699	1.01632	0.90774	1.14258	1.21175	0.91299		1.0388	1.06418	1.13143	1.09826	1.65934	1.38491			1.01632	1.62109			1.07	1.16	1.04
	0.88601	0.93184	0.94809	0.96642	1.03427	0.91427	1.15126	1.2264	0.91426		1.03794	1.06523	1.13315	1.09107	1.66723	1.38887			1.03427	1.57227			1.07	1.15	1.04
	0.88585	0.93055	0.95498	0.95755	1.0022	0.90115	1.10727	1.22489	0.90854		1.0375	1.06386	1.1407	1.09699	1.6711	1.3836			1.0022	1.57227			1.07	1.14	1.04
	0.88657	0.92206	0.963	0.95677	1.00586	0.90902	1.16039	1.21695	0.91521		1.03522	1.06597	1.13727	1.09861	1.66686	1.38716			1.00586	1.63737			1.07	1.13	1.04
	0.88901	0.92656	0.96619	0.96823	1	0.92008	1.16028	1.2571	0.90678		1.03931	1.0637	1.14055	1.09884	1.66892	1.39211			1	1.63281			1.08	1.12	1.04
	0.88638	0.92977	0.96181	0.96265	1.00911	0.91333	1.12643	1.23047	0.9073		1.0424	1.06254	1.14001	1.09879	1.66668	1.39239			1.00911	1.59668			1.08	1.12	1.05
	0.89232	0.91893	0.95822	0.97351	1.01057	0.9177	1.11028	1.22636	0.92386		1.03643	1.06583	1.13464	1.09646	1.67255	1.40186			1.01057	1.67236			1.08	1.12	1.05
	0.89149	0.9178	0.95406	0.96734	1.02396	0.90534	1.14879	1.24556	0.91328		1.03264	1.06557	1.13432	1.09299	1.68932	1.39866			1.02396	1.5918			1.08	1.12	1.05
	0.88994	0.92499	0.95059	0.96931	1.0418	0.9102	1.12712	1.21036	0.91564		1.03239	1.06536	1.13377	1.09774	1.68858	1.3998			1.0418	1.54688			1.07	1.12	1.05
	0.89502	0.91857	0.95133	0.96191	0.99042	0.91639	1.11491	1.25075	0.91598		1.03289	1.06594	1.13598	1.09783	1.69451	1.4165			0.99042	1.65365			1.07	1.12	1.05
	0.88092	0.91343	0.94451	0.97784	1.01345	0.91171	1.15173	1.21826	0.91518		1.03565	1.06334	1.1418	1.09745	1.68725	1.41478			1.01345	1.62842			1.07	1.12	1.05
	0.8815	0.9208	0.95947	0.96968	1.03008	0.92416	1.142	1.22201	0.93018		1.03685	1.06618	1.13579	1.09784	1.68217	1.40879			1.03008	1.76432			1.07	1.12	1.04
	0.88713	0.91302	0.95068	0.94947	0.99864	0.92259	1.10776	1.24854	0.91487		1.031	1.0675	1.13524	1.09532	1.68584	1.41561			0.99864	1.62305			1.07	1.11	1.04
	0.8801	0.92157	0.95898	0.96755	1.00843	0.90465	1.12522	1.26395	0.9197		1.03099	1.0643	1.13765	1.0957	1.69013	1.4111			1.00843	1.71875			1.08	1.11	1.04
	0.88401	0.92227	0.95459	0.96463	1.02051	0.91465	1.10577	1.23596	0.92012		1.03135	1.0642	1.13825	1.09119	1.68954	1.42493			1.02051	1.71875			1.09	1.11	1.04
	0.88117	0.91675	0.95601	0.96275	1.00586	0.93434	1.13351	1.26436	0.91434		1.03313	1.0605	1.14506	1.09953	1.695	1.43036			1.00586	1.63504			1.09	1.11	1.04
	0.88796	0.90386	0.95453	0.95937	0.99951	0.92621	1.13953	1.23884	0.91511		1.03263	1.0652	1.14669	1.10039	1.68808	1.42035			0.99951	1.67411			1.09	1.11	1.04
	0.88679	0.9182	0.95518	0.97281	1.01922	0.90439	1.15751	1.22993	0.93207		1.03607	1.06486	1.14453	1.10382	1.69151	1.41256			1.01922	1.62435			1.09	1.12	1.05
	0.88345	0.92268	0.95312	0.96172	1.00049	0.91588	1.15967	1.24925	0.92369		1.0313	1.06444	1.14534	1.10067	1.68991	1.42333			1.00049	1.56576			1.08	1.13	1.05
	0.8909	0.91576	0.95445	0.96384	1.01416	0.93442	1.15625	1.2793	0.92461		1.03499	1.06559	1.14232	1.09762	1.69486	1.42569			1.01416	1.55273			1.08	1.14	1.05
	0.87904	0.9196	0.95016	0.97217	1.01107	0.92105	1.20675	1.18911	0.91309		1.03501	1.06296	1.14438	1.10393	1.69671	1.42108			1.01107	1.72852			1.08	1.15	1.05
	0.87941	0.91549	0.96227	0.96949	1.021	0.93691	1.16374	1.21908	0.92964		1.03646	1.06502	1.14973	1.11375	1.69679	1.42309			1.021	1.61499			1.07	1.15	1.05
	0.88144	0.91859	0.96006	0.9668	1.0127	0.94349	1.1582	1.25065	0.93235		1.03581	1.06786	1.14517	1.10696	1.69789	1.42262			1.0127	1.53076			1.07	1.15	1.05
	0.88573	0.92896	0.95397	0.97711	1.02327	0.92076	1.13356	1.2439	0.93513		1.03714	1.06667	1.14624	1.10923	1.69123	1.41746			1.02327	1.58203			1.08	1.14	1.05
	0.88345	0.90164	0.95412	0.97721	1.02734	0.93436	1.15397	1.27604	0.92708		1.03328	1.07195	1.1447	1.11272	1.67524	1.41207			1.02734	1.62109			1.08	1.14	1.05
	0.8784	0.9268	0.9499	0.96946	1.02385	0.92342	1.14453	1.24566	0.93398		1.03619	1.07312	1.14248	1.11405	1.68729	1.413			1.02385	1.71224			1.08	1.13	1.05
	0.88106	0.9139	0.94607	0.97482	1.03567	0.91797	1.18886	1.30092	0.92361		1.0341	1.06949	1.14786	1.11725	1.68341	1.41454			1.03567	1.57715			1.08	1.13	1.05
	0.87082	0.92018	0.95647	0.96719	1.0281	0.92719	1.12061	1.28255	0.92924		1.03235	1.06844	1.14835	1.1144	1.68645	1.41354			1.0281	1.5625			1.08	1.13	1.05
	0.88216	0.91218	0.94727	0.96782	1.02632	0.94055	1.16781	1.25407	0.93419		1.03282	1.07144	1.14285	1.11177	1.67895	1.4115			1.02632	1.61328			1.07	1.13	1.06
2	0.87513	0.9166	0.94904	0.97187	1.01641	0.93192	1.15039	1.30664	0.9267		1.03261	1.07098	1.14723	1.11544	1.68558	1.4095		2	1.01641	1.57986		2	1.06	1.13	1.06
	0.88117	0.90653	0.95683	0.96777	1.02539	0.92888	1.20206	1.25781	0.93713		1.03301	1.07122	1.14924	1.1191	1.6822	1.40723			1.02539	1.66341			1.06	1.12	1.06
	0.87452	0.92656	0.96441	0.96505	1.00839	0.92944	1.15967	1.23145	0.9375		1.03339	1.06737	1.149	1.11811	1.69686	1.42247			1.00839	1.72119			1.06	1.11	1.06
	0.88293	0.91416	0.94469	0.96775	1.0168	0.92484	1.15535	1.27372	0.94443		1.03288	1.06678	1.14781	1.11116	1.69884	1.42005			1.0168	1.66016			1.07	1.11	1.06
	0.87367	0.90836	0.95941	0.97114	1.01156	0.94514	1.14746	1.25279	0.92828		1.02983	1.06772	1.14857	1.11898	1.69416	1.41235			1.01156	1.58691			1.07	1.1	1.06
	0.87714	0.91502	0.94852	0.96641	1.02105	0.92362	1.16927	1.2429	0.92942		1.03611	1.06826	1.14421	1.11557	1.69867	1.42948			1.02105	1.66016			1.08	1.1	1.06
	0.88503	0.914	0.95104	0.9698	1.01011	0.93886	1.18164	1.25293	0.93516		1.03217	1.06736	1.1476	1.11367	1.70391	1.4251			1.01011	1.70573			1.08	1.1	1.06
	0.88263	0.90438	0.94189	0.97082	1.00772	0.93233	1.16374	1.29423	0.94344		1.0337	1.07221	1.14913	1.11668	1.7079	1.43279			1.00772	1.66992			1.08	1.1	1.06
	0.87657	0.91156	0.95272	0.96798	1.0178	0.94448	1.1773	1.24674	0.93656		1.03257	1.06804	1.14547	1.12016	1.71466	1.43535			1.0178	1.70247			1.08	1.11	1.06
	0.88295	0.90289	0.96048	0.97745	1.03857	0.92722	1.17955	1.24435	0.94852		1.03315	1.0691	1.15211	1.11378	1.71148	1.43616			1.03857	1.59505			1.08	1.11	1.05
	0.89026	0.90625	0.95346	0.97242	1.00911	0.92407	1.15723	1.24775	0.93983		1.03261	1.06774	1.15821	1.12413	1.69873	1.43412			1.00911	1.64795			1.07	1.12	1.05
	0.88579	0.91113	0.96037	0.96715	1.00988	0.93941	1.15234	1.27355	0.92845		1.0358	1.06436	1.1561	1.11549	1.703	1.44401			1.00988	1.69759			1.06	1.12	1.05
	0.87786	0.91376	0.95418	0.97278	1.02159	0.94154	1.16753	1.27539	0.95225		1.03398	1.06843	1.16049	1.11764	1.69645	1.43891			1.02159	1.65039			1.06	1.12	1.04
	0.88269	0.90751	0.94146	0.9668	1.01825	0.92862	1.15589	1.24426	0.93419		1.03546	1.06961	1.16409	1.12122	1.70524	1.44728			1.01825	1.50716			1.06	1.11	1.04
	0.87427	0.90672	0.94995	0.96442	1.0133	0.927	1.19141	1.23047	0.94429		1.03033	1.06346	1.1635	1.1222	1.69996	1.43924			1.0133	1.62305			1.06	1.11	1.04
	0.88068	0.90762	0.95044	0.9857	1.00869	0.93536	1.16211	1.27372	0.93069		1.0304	1.06549	1.16579	1.11765	1.69775	1.44036			1.00869	1.61865			1.07	1.11	1.04
	0.8747	0.91225	0.9432	0.98407	1.0376	0.93156	1.17397	1.23047	0.95632		1.03083	1.06961	1.16174	1.12401	1.70026	1.4319			1.0376	1.57227			1.07	1.11	1.05
	0.87619	0.90605	0.95265	0.98203	1.0006	0.94025	1.17188	1.25	0.94327		1.03262	1.0684	1.16501	1.1165	1.71287	1.44368			1.0006	1.71875			1.07	1.12	1.05
	0.87356	0.91858	0.96045	0.97233	1.02214	0.95215	1.22897	1.23861	0.95728		1.03277	1.06944	1.16424	1.11831	1.71183	1.4356			1.02214	1.70573			1.07	1.12	1.05
	0.87474	0.90648	0.95156	0.96029	1.03516	0.92743	1.22437	1.25195	0.94499		1.0328	1.07101	1.16564	1.12371	1.71191	1.42754			1.03516	1.66992			1.07	1.13	1.05
	0.89026	0.9082	0.95132	0.97238	1.02389	0.94727	1.20931	1.25574	0.93699		1.03005	1.06929	1.16405	1.11954	1.71281	1.43781			1.02389	1.76758			1.06	1.14	1.05
	0.87634	0.9082	0.95308	0.97949	1.0226	0.93401	1.1942	1.23224	0.95148		1.03644	1.07259	1.16168	1.12318	1.71198	1.43309			1.0226	1.5332			1.06	1.14	1.05
	0.87699	0.90891	0.94604	0.97041	1.01788	0.93172	1.14467	1.28255	0.94119		1.03593	1.07353	1.16652	1.12843	1.71877	1.43827			1.01788	1.60156			1.05	1.13	1.04
	0.87891	0.90214	0.95768	0.9707	1.02652	0.93365	1.21244	1.28581	0.95117		1.03792	1.07095	1.16839	1.12794	1.71764	1.43953			1.02652	1.71387			1.05	1.12	1.04
	0.86115	0.90484	0.94213	0.97273	1.02832	0.93279	1.24268	1.23155	0.96062		1.0344	1.07043	1.16069	1.12789	1.70483	1.43125			1.02832	1.63818			1.05	1.11	1.04
	0.86972	0.90551	0.93833	0.95866	1.02539	0.9254	1.16211	1.25651	0.96362		1.0359	1.07144	1.16318	1.13999	1.69976	1.43356			1.02539	1.61133			1.06	1.1	1.04
	0.86871	0.90341	0.95344	0.97814	1.02578	0.9412	1.18896	1.23814	0.94476		1.03575	1.06696	1.16606	1.13586	1.69264	1.45037			1.02578	1.58984			1.06	1.1	1.04
	0.87161	0.89532	0.9464	0.95321	1.01304	0.92734	1.22702	1.27686	0.94269		1.03649	1.06811	1.16465	1.13934	1.69241	1.43491			1.01304	1.64388			1.06	1.1	1.05
	0.87179	0.90121	0.94434	0.97656	1.02126	0.94904	1.18513	1.28988	0.9394		1.03243	1.06954	1.16588	1.13651	1.69247	1.44685			1.02126	1.66178			1.06	1.11	1.05
	0.87134	0.89628	0.9411	0.979	1.01429	0.92862	1.21419	1.24451	0.94971		1.03466	1.07061	1.16704	1.13112	1.69197	1.44158			1.01429	1.69922			1.06	1.13	1.05
	0.87063	0.90618	0.93397	0.99644	1.00911	0.92584	1.19141	1.26653	0.94807		1.03114	1.06995	1.15453	1.13564	1.69215	1.43427			1.00911	1.67383			1.06	1.14	1.05
	0.87174	0.90151	0.93574	0.96622	1.02844	0.9305	1.19568	1.24655	0.95228		1.03356	1.0678	1.16439	1.13541	1.6975	1.4435			1.02844	1.61621			1.06	1.14	1.04
	0.87344	0.90107	0.96083	0.96558	1.02679	0.94039	1.19995	1.27397	0.94899		1.03293	1.06615	1.16528	1.12923	1.70018	1.44126			1.02679	1.63737			1.05	1.15	1.04
	0.86541	0.9035	0.94463	0.97126	1.02498	0.94596	1.1875	1.2717	0.96436		1.03241	1.0699	1.16312	1.12315	1.70309	1.44273			1.02498	1.59505			1.06	1.15	1.04
	0.86982	0.89665	0.95066	0.96882	1.00513	0.94296	1.18164	1.2515	0.96653		1.03164	1.0728	1.16143	1.12278	1.70042	1.44758			1.00513	1.55924			1.06	1.14	1.04
	0.86529	0.89885	0.95464	0.97294	1.02941	0.93628	1.19318	1.26085	0.95635		1.03438	1.0715	1.16364	1.12094	1.7111	1.442			1.02941	1.6569			1.06	1.14	1.04
	0.8679	0.9	0.94846	0.94368	1.011	0.95117	1.20257	1.25888	0.94844		1.02905	1.07037	1.15598	1.13121	1.70604	1.44163			1.011	1.52995			1.07	1.14	1.04
	0.86438	0.89505	0.9524	0.96363	1.01074	0.92948	1.21024	1.2806	0.96029		1.03391	1.06713	1.16654	1.11831	1.70689	1.45576			1.01074	1.77246			1.07	1.14	1.04
	0.86572	0.89793	0.95403	0.96213	1.00074	0.93442	1.26221	1.26709	0.95681		1.03474	1.06766	1.16073	1.12073	1.7085	1.44698			1.00074	1.63086			1.07	1.14	1.05
	0.85737	0.89565	0.95472	0.97773	1.03733	0.92559	1.24249	1.20605	0.95553		1.03451	1.07444	1.16171	1.12915	1.70503	1.45241			1.03733	1.70117			1.07	1.14	1.05
	0.86043	0.90242	0.96179	0.96313	1.00123	0.93994	1.21094	1.28125	0.96823		1.03826	1.07119	1.1678	1.13027	1.71465	1.44899			1.00123	1.70654			1.07	1.14	1.05
	0.86854	0.89827	0.94431	0.97819	1.02783	0.94763	1.20199	1.2793	0.96746		1.03826	1.06897	1.17063	1.12763	1.70831	1.45376			1.02783	1.70898			1.07	1.15	1.05
	0.8682	0.89079	0.95158	0.97886	1.02167	0.92977	1.21202	1.21419	0.95839		1.03658	1.06615	1.17012	1.13724	1.70798	1.45118			1.02167	1.51172			1.07	1.15	1.05
	0.86013	0.90452	0.94965	0.97697	1.02394	0.96058	1.26814	1.2571	0.9464		1.03751	1.06753	1.1717	1.1261	1.70839	1.44633			1.02394	1.60645			1.07	1.14	1.05
	0.86712	0.90112	0.93916	0.95833	1.02799	0.93831	1.22396	1.23915	0.96978		1.03497	1.07231	1.16996	1.13499	1.71427	1.45012			1.02799	1.76758			1.08	1.14	1.05
	0.86466	0.90203	0.94201	0.97111	1.02167	0.93865	1.21931	1.23242	0.97201		1.03595	1.07335	1.17164	1.13898	1.71695	1.45284			1.02167	1.64062			1.09	1.14	1.05
	0.86437	0.89907	0.95017	0.96875	1.03255	0.95459	1.22803	1.22768	0.9441		1.03991	1.06381	1.17313	1.1338	1.71609	1.44197			1.03255	1.57959			1.09	1.14	1.05
	0.86956	0.8942	0.9375	0.98249	1.02952	0.93913	1.22781	1.29232	0.95259		1.03525	1.06884	1.17008	1.13503	1.70478	1.45427			1.02952	1.7334			1.09	1.14	1.05
	0.8587	0.89373	0.9536	0.95245	1.02958	0.94495	1.19358	1.20257	0.98259		1.0326	1.06464	1.16905	1.1405	1.70852	1.45488			1.02958	1.71875			1.09	1.14	1.05
	0.86734	0.89863	0.94116	0.96088	1.02488	0.94632	1.24201	1.25751	0.97473		1.03132	1.07015	1.17069	1.13094	1.70823	1.45874			1.02488	1.69271			1.08	1.15	1.06
	0.85938	0.89806	0.94531	0.97862	1.01725	0.9405	1.21875	1.2002	0.95846		1.03549	1.07138	1.16254	1.14266	1.69689	1.46788			1.01725	1.69271			1.07	1.15	1.06
	0.86246	0.89421	0.95378	0.96915	1.03666	0.94831	1.23698	1.23828	0.97789		1.03626	1.0658	1.16402	1.13956	1.70391	1.46165			1.03666	1.5625			1.07	1.15	1.05
	0.86147	0.89381	0.93936	0.9556	1.02179	0.94401	1.24121	1.24372	0.97703		1.03768	1.06419	1.16318	1.14379	1.70075	1.46192			1.02179	1.64062			1.06	1.14	1.05
	0.85573	0.88836	0.9375	0.97808	0.98452	0.94258	1.22559	1.25355	0.96743		1.0331	1.07035	1.168	1.1466	1.69914	1.48079			0.98452	1.57715			1.06	1.13	1.05
	0.86914	0.89731	0.94773	0.97238	1.03283	0.95428	1.21484	1.29199	0.96147		1.03215	1.06516	1.16757	1.14988	1.70223	1.47633			1.03283	1.61621			1.07	1.12	1.05
	0.86133	0.89988	0.94522	0.96558	1.02148	0.93445	1.21094	1.23313	0.97293		1.03672	1.06809	1.16849	1.14982	1.7037	1.47368			1.02148	1.83105			1.07	1.11	1.05
	0.85652	0.89532	0.93975	0.95281	1.02794	0.9493	1.21745	1.25558	0.95307		1.03832	1.06999	1.16292	1.15745	1.69968	1.469			1.02794	1.50781			1.07	1.11	1.05
	0.86773	0.89203	0.95022	0.9668	1.0149	0.93491	1.18786	1.25355	0.96755		1.03253	1.06413	1.16865	1.15449	1.70505	1.47461			1.0149	1.70654			1.07	1.11	1.05
	0.85872	0.90065	0.93481	0.97756	1.03045	0.92862	1.19441	1.23851	0.97283		1.03605	1.07418	1.17261	1.15992	1.70272	1.48074			1.03045	1.72852			1.07	1.12	1.06
	0.85796	0.88096	0.9452	0.96335	1.03237	0.93192	1.27116	1.28711	0.97422		1.03269	1.07206	1.17961	1.16139	1.70705	1.47089			1.03237	1.67969			1.07	1.13	1.06
3	0.86248	0.89577	0.94293	0.95521	1.01207	0.94828	1.22721	1.22201	0.98169		1.03359	1.07344	1.17074	1.15887	1.70388	1.46884		3	1.01207	1.63086		3	1.06	1.14	1.05
																			1.00446	1.66992			1.06	1.14	1.05
																							1.06	1.15	1.04
																							1.06	1.15	1.04
																							1.07	1.14	1.03
																							1.07	1.13	1.03
																							1.08	1.13	1.03
																							1.08	1.13	1.04
																							1.08	1.13	1.04
																							1.07	1.13	1.04
																							1.06	1.13	1.04
																							1.06	1.13	1.04
																							1.05	1.13	1.04
																							1.05	1.12	1.04
																							1.05	1.11	1.04
																							1.06	1.11	1.04
																							1.06	1.1	1.04
																							1.07	1.1	1.05
																							1.07	1.11	1.05
																							1.07	1.12	1.05
																							1.06	1.13	1.05
																							1.06	1.13	1.05
																							1.05	1.13	1.06
																							1.05	1.13	1.06
																							1.04	1.13	1.06
																							1.04	1.13	1.06
																							1.04	1.13	1.06
																							1.05	1.13	1.06
																							1.05	1.13	1.06
																							1.05	1.13	1.06
																							1.05	1.13	1.06
																							1.05	1.13	1.05
																							1.05	1.13	1.05
																							1.06	1.12	1.04
																							1.06	1.11	1.04
																							1.07	1.11	1.04
																							1.07	1.12	1.04
																							1.08	1.13	1.04
																							1.07	1.14	1.05
																							1.07	1.15	1.05
																							1.06	1.16	1.05
																							1.06	1.16	1.05
																							1.05	1.15	1.04
																							1.05	1.14	1.04
																							1.06	1.12	1.04
																							1.06	1.11	1.04
																							1.07	1.1	1.04
																							1.07	1.1	1.04
																							1.07	1.11	1.04
																							1.07	1.12	1.05
																							1.07	1.13	1.05
																							1.06	1.14	1.05
																							1.06	1.14	1.05
																							1.06	1.13	1.05
																							1.06	1.13	1.05
																							1.07	1.12	1.05
																							1.07	1.12	1.05
																							1.08	1.12	1.05
																							1.08	1.12	1.05
																							1.08	1.13	1.05
																						4	1.07	1.14	1.05
																							1.07	1.15	1.05
																							1.07	1.15	1.05
																							1.07	1.15	1.04
																							1.08	1.14	1.04
																							1.08	1.14	1.04
																							1.08	1.13	1.04
																							1.08	1.13	1.04
																							1.08	1.13	1.04
																							1.08	1.13	1.04
																							1.07	1.14	1.04
																							1.07	1.15	1.04
																							1.07	1.15	1.04
																							1.06	1.15	1.04
																							1.07	1.15	1.04
																							1.07	1.15	1.04
																							1.07	1.15	1.04
																							1.08	1.14	1.05
																							1.08	1.14	1.05
																							1.08	1.14	1.05
																							1.07	1.14	1.05
																							1.07	1.14	1.05
																							1.07	1.13	1.05
																							1.07	1.13	1.04
																							1.07	1.12	1.04
																							1.07	1.12	1.03
																							1.08	1.12	1.03
																							1.08	1.12	1.03
																							1.08	1.13	1.03
																							1.07	1.14	1.04
																							1.07	1.15	1.04
																							1.06	1.16	1.04
																							1.06	1.16	1.04
																							1.06	1.15	1.04
																							1.06	1.13	1.04
																							1.06	1.12	1.04
																							1.07	1.11	1.04
																							1.07	1.11	1.04
																							1.07	1.12	1.04
																							1.07	1.12	1.04
																							1.06	1.13	1.04
																							1.06	1.14	1.04
																							1.05	1.15	1.04
																							1.05	1.15	1.04
																							1.05	1.14	1.04
																							1.05	1.14	1.04
																							1.06	1.13	1.04
																							1.06	1.13	1.05
																							1.06	1.13	1.05
																							1.06	1.14	1.06
																							1.06	1.14	1.06
																							1.06	1.14	1.06
																							1.05	1.14	1.06
																							1.05	1.13	1.05
																							1.05	1.12	1.05
																							1.05	1.11	1.04
																							1.05	1.1	1.04
																							1.05	1.1	1.04
																							1.05	1.1	1.04
																						5	1.05	1.11	1.04

## Sheet: Supplementary Figure 3
Supplementary Fig 3	Live cells (%)
		120min culture			210min culture
	no PA	PA 10sec	PA 30sec	no PA	PA 10sec	PA 30sec
	72.5	74.7	72.7	81.4	81.2	81.7
	74.2	72.6	75.5	80.1	78.8	78.7
	71.3	71.4	73.2	80.3	78.4	79.5

## Sheet: Supplementary Figure 4
Supplementary Fig 4-c	Indo-1 ratio				Supplementary Fig 4-d	Velocity (um/min)			Supplementary Fig 4-e	Velocity (um/min)				Supplementary Fig 4-f	Indo-1 ratio
											velocity						eOS1-			eOS1+
Time (min)	OS1-mut	OS1	eOS1			Time (min)	velocity			Time (min)	eOS1+	eOS1-			Time (min)	Mean	SD	NB	Mean	SD	NB
0	1.03317	1.08528	1.13044			0	13.879			0	8.89	9.84			0	1.29	0.22	13	1.58	0.29	10
	1.03313	1.09024	1.12621				12.264				9.86	10.17				1.3	0.25	13	1.51	0.26	10
	1.03514	1.09205	1.12522				15.855				11.82	10.93				1.4	0.34	14	1.59	0.3	10
	1.03268	1.09	1.12659				16.455				12.49	11.13				1.38	0.39	14	1.96	1.23	10
	1.03181	1.09516	1.1375				18.777				12.91	11.26				1.43	0.44	14	1.75	0.52	10
	1.03737	1.10377	1.12853				18.822				13.64	11.23				1.46	0.54	14	1.9	0.57	10
	1.04006	1.10677	1.12478				20.589				13.84	11.11			10	1.33	0.31	14	1.99	0.54	10
	1.03522	1.11057	1.12426				15.534				13.35	10.62				1.3	0.27	14	2.13	0.7	10
	1.0342	1.10777	1.12731				13.581				13.07	10.61				1.32	0.27	14	2.45	0.98	10
	1.03628	1.10795	1.11919				8.904				13.55	10.28				1.35	0.34	14	2.65	1.11	10
	1.03794	1.10717	1.11472				8.253			5	13.67	10.44				1.31	0.31	14	2.86	1.28	10
	1.03971	1.10403	1.1048				6.873				13.32	11.06				1.32	0.26	14	3.04	1.33	10
	1.03916	1.09929	1.10774				12.369				13.18	11.55			20	1.35	0.26	14	3.08	1.18	10
	1.04449	1.10434	1.10837				16.239				12.85	11.92				1.36	0.33	14	3.16	1.2	10
	1.04274	1.0998	1.1087				19.395				11.88	11.8				1.47	0.58	14	3.28	1.24	10
	1.04144	1.09359	1.1094				23.562				11.57	12.26				1.43	0.52	14	3.33	1.2	10
	1.03994	1.08658	1.11015				26.805				12.38	12.09				1.48	0.67	14	3.38	1.09	10
	1.04061	1.08933	1.11564				27.192				12.3	12.54				1.5	0.6	14	3.32	1.08	10
	1.03814	1.08844	1.1173				25.647				12.99	12.75			30	1.37	0.31	13	3.32	1.08	10
	1.03672	1.08574	1.10967				26.472				13.68	13.31
	1.02933	1.08046	1.1096			10	25.68			10	13.49	12.84
	1.02859	1.08449	1.10959				24.744				12.74	12.5
	1.03143	1.09587	1.10606				22.032				12.93	11.61
	1.03439	1.09967	1.11499				23.271				12.56	10.56
	1.03322	1.10058	1.1062				24.039				11.97	10.11
	1.03441	1.1023	1.10345				22.326				11.8	10.12
	1.03266	1.10374	1.11474				24.096				11.96	9.7
	1.03509	1.1023	1.11431				24.471				10.79	12.31
	1.03979	1.1057	1.11792				21.78				8.78	12.95
	1.03585	1.10037	1.11866				18.381				6.9	13.72
	1.02914	1.10122	1.11876				18.57			15	5.05	13.27
	1.03076	1.10257	1.12316				14.964				4.41	14.01
	1.03584	1.10606	1.12114				12.114				2.98	11.96
	1.03655	1.10781	1.11999				12.924				2.42	12.14
	1.03551	1.11042	1.11943				13.95				2.26	11.5
	1.03252	1.11212	1.12142				13.548				2.22	11.66
	1.03264	1.11211	1.12258				14.679				2.17	10.93
	1.03274	1.11313	1.12383				16.605				2.71	11.48
	1.03146	1.11986	1.12871				18.42				2.92	11.75
	1.03233	1.1187	1.13177				15.341				2.83	11.76
	1.03171	1.11776	1.1246			20	11.82			20	2.79	11.29
	1.03104	1.11703	1.11667				10.545				3.02	11.2
	1.03689	1.11327	1.10868				8.436				2.82	10.51
	1.03594	1.10769	1.10793				5.493				2.74	9.53
	1.04586	1.10846	1.10773				5.676				2.92	9.65
	1.04381	1.10531	1.10368				6.258				2.81	10.13
	1.04409	1.10158	1.1055				5.289				2.62	10.47
	1.04711	1.10221	1.12385				6.417				2.2	10.56
	1.047	1.0982	1.14047				5.064				2.31	10.68
	1.04132	1.09783	1.1501				5.064				2.19	10.75
	1.04917	1.10955	1.1521				5.346			25	2.21	10.67
	1.04231	1.10873	1.14662				5.049				2.47	10.77
	1.04133	1.10589	1.15096				5.097				2.57	10.65
	1.03864	1.10842	1.15139				5.427				2.67	11.13
	1.03494	1.10959	1.14298				4.785				2.78	11.53
	1.03639	1.10999	1.13255				3.921				2.45	11.24
	1.03556	1.10628	1.12918				3.057				2.44	10.78
	1.03093	1.09809	1.1289				1.881				2.93	11.52
	1.0311	1.09247	1.13062				1.194				2.86	11.49
	1.03379	1.09332	1.12465				0.612				2.76	11.01
1	1.02954	1.09101	1.12469			30	0.612			30	3.08	11.49
	1.02643	1.07568	1.11434				0.612				3.15	12.26
	1.02793	1.07821	1.1146				1.194				2.52	11.15
	1.02743	1.0844	1.11264				0.582				2.28	11.59
	1.02671	1.0936	1.1181				1.281				2.44	12.27
	1.02543	1.10052	1.11302				1.863				2.45	12.15
	1.02343	1.09598	1.10956				2.295				2.32	11.79
	1.02512	1.10063	1.10855				2.145				2.63	12.56
	1.03464	1.12115	1.11888				2.418				3.03	12.5
	1.03691	1.12345	1.11462				4.236				2.99	12.15
	1.03964	1.12052	1.1234				5.307			35	3.12	12.11
	1.04281	1.12345	1.12268				5.844				3.31	12.45
	1.03996	1.11866	1.13679				5.607				3.62	13.18
	1.04426	1.13142	1.16186				5.916
	1.04511	1.14064	1.17699				3.786
	1.03649	1.14552	1.19179				2.328
	1.03154	1.1642	1.2203				2.157
	1.03203	1.18401	1.23949				2.394
	1.02927	1.1898	1.27008				2.676
	1.0282	1.21005	1.29199				3.93
	1.0219	1.221	1.3092			40	3.93
	1.02101	1.23344	1.32958				3.744
	1.0271	1.24386	1.34363				3.699
	1.03448	1.24235	1.34153				3.222
	1.03808	1.25062	1.36484				1.968
	1.03805	1.25635	1.37776				1.773
	1.04494	1.26492	1.39443				1.548
	1.04802	1.26351	1.41856				1.356
	1.05352	1.26804	1.42462				1.164
	1.05441	1.27591	1.43938				1.389
	1.05336	1.29091	1.4582				1.971
	1.05076	1.29939	1.46339				2.382
	1.05327	1.31014	1.45494				2.769
	1.04874	1.3101	1.45884				2.769
	1.05487	1.32147	1.46238				2.739
	1.0522	1.32136	1.4744				2.931
	1.04512	1.32994	1.47164				2.715
	1.04106	1.3248	1.49218				2.133
	1.0359	1.33068	1.484				3.486
	1.03249	1.33363	1.4948				2.904
	1.03188	1.34379	1.51681			50	2.325
	1.03279	1.3424	1.50697				2.13
	1.0309	1.34583	1.51268				2.517
	1.04393	1.34695	1.52018				1.356
	1.04796	1.34692	1.52038				1.356
	1.05463	1.34431	1.53311				1.161
	1.05765	1.35759	1.54878				0.774
	1.05591	1.35819	1.53623				0.387
	1.05078	1.35477	1.54827				0.969
	1.04802	1.35622	1.54465				0.969
	1.04142	1.34738	1.54815				1.164
	1.03849	1.35988	1.55012				1.962
	1.04049	1.34704	1.55057				2.157
	1.03765	1.32625	1.54462				1.383
	1.04014	1.33021	1.55702				1.383
	1.03852	1.33327	1.55145				1.188
	1.03874	1.34016	1.55632				0.585
	1.03722	1.32872	1.56274				0.39
	1.03317	1.31812	1.56025				0.582
	1.03049	1.32483	1.5541				0.969
2	1.03119	1.33721	1.55588			60	0.969
	1.03653	1.32968	1.54624				1.548
	1.0365	1.32754	1.5512				2.517
	1.03761	1.32214	1.54513				2.952
	1.04758	1.34002	1.53428				3.177
	1.04767	1.34244	1.54962				4.218
	1.04358	1.35248	1.55193				3.876
	1.04394	1.34347	1.55101				4.002
	1.04433	1.34755	1.54668				3.18
	1.04322	1.36833	1.55079				2.568
	1.04399	1.36783	1.56214				2.139
	1.03097	1.37689	1.57267				2.319
	1.03165	1.38389	1.56678				1.998
	1.03009	1.36941	1.57128				2.193
	1.03079	1.38359	1.56803				2.193
	1.02258	1.36625	1.57475				2.013
	1.02181	1.35531	1.56819				1.401
	1.02248	1.37464	1.5567				2.532
	1.024	1.35477	1.5532				3.561
	1.0295	1.34473	1.55073				4.656
	1.03093	1.35046	1.54918			70	4.224
	1.03549	1.34342	1.55984				4.224
	1.03549	1.36751	1.55581				2.706
	1.0365	1.37104	1.54387				2.028
	1.03693	1.34952	1.55827				1.515
	1.03859	1.35431	1.55722				3.075
	1.03816	1.35917	1.55561				3.687
	1.03528	1.35582	1.55585				3.573
	1.03061	1.3514	1.55959				3.414
	1.03995	1.33546	1.56339				2.832
	1.03809	1.32883	1.57709				2.046
	1.03799	1.33499	1.57547				1.434
	1.0348	1.33222	1.58574				1.161
	1.03107	1.32716	1.59343				1.161
	1.03019	1.32665	1.59969				2.025
	1.03206	1.33145	1.60043				1.446
	1.02753	1.3323	1.61081				3.042
	1.03743	1.33682	1.60224				3.816
	1.03168	1.33242	1.60073				6.219
	1.0299	1.3272	1.59661				5.787
	1.02852	1.33447	1.5728			80	5.979
	1.03795	1.3257	1.57714				5.352
	1.03549	1.32288	1.56737				5.547
	1.03171	1.32512	1.559				3.852
	1.02556	1.32469	1.55625				4.194
	1.03029	1.32466	1.56405				4.194
	1.03199	1.33759	1.57755				3.225
	1.03023	1.33377	1.60146				3.897
	1.02373	1.34289	1.60239				2.802
	1.02668	1.3446	1.60363				2.028
	1.03284	1.33831	1.60286				2.505
	1.03651	1.33728	1.61505				2.7
	1.03537	1.35085	1.60701				2.028
	1.04209	1.34593	1.59271				2.997
	1.0469	1.34444	1.58309				3.192
	1.05085	1.34247	1.57195				2.874
	1.04851	1.33971	1.57564				2.679
	1.05058	1.33927	1.57573				4.032
	1.0453	1.33719	1.5817				4.728
	1.05288	1.32604	1.58319				5.355
3	1.04521	1.32337	1.59944			90	5.508
							7.02
							5.793
							5.169
							6.51
							6.852
							5.34
							4.44
							4.263
							2.712
							1.866
							1.866
							3.231
							3.915
							6.213
							7.113
							9.435
							8.148
							8.922
							8.004
						100	9.264
							8.916
							8.643
							6.753
							6.414
							5.619
							4.74
							6.15
							6.582
							8.259
							8.757
							9.825
							10.359
							10.536
							7.98
							7.653
							6.264
							5.019
							4.973
							5.34
						110	3.683
							3.495

## Sheet: Supplementary Figure 5
Supplementary Fig 5	Indo-1 ratio
	PA 10sec 940nm 15% 10usec/pix			PA 10sec 940nm 20% 10usec/pix			PA 20sec 940nm 20% 10usec/pix					PA 20sec 940nm 20% 20usec/pix			PA 20sec 940nm 25% 20usec/pix
	eOS1			eOS1			eOS1		OS1			OS1			OS1
	Before PA	After PA		Before PA	After PA		Before PA	After PA	Before PA	After PA		Before PA	After PA		Before PA	After PA
	0.93	0.77		0.61	2.38		0.77	2.37	0.71	0.52		0.68	0.75		0.81	0.97
	0.78	0.62		0.96	1.97		0.72	2.12	1.25	0.71		0.57	0.55		0.83	0.82
	0.95	1.38		0.73	2.26		0.69	1.97	0.84	1.12		0.56	0.72		1.01	0.68
	0.84	1.15		0.95	0.73		0.67	0.76	0.46	0.63		0.83	0.98		0.8	0.95
	0.66	0.79		0.53	1.73		0.67	1.91	0.58	1.02		0.84	0.89		0.6	0.83
	0.77	0.49		0.71	2.39		0.51	1.27	0.54	1.12		0.83	0.46		0.89	0.64
	0.71	0.88		0.62	0.7		0.66	2.36	0.55	0.58		0.68	0.8		0.5	1.02
	0.8	1.41		0.65	2.29		0.87	1.16	0.8	0.65		0.51	0.67		0.57	0.97
	0.81	0.65		0.55	2.2		0.57	3.28	0.62	0.66		0.46	2.04		0.65	1.03
	0.59	0.75		0.63	2.16		0.91	1.98	0.8	0.62		0.87	1.09		0.57	0.6
	1.75	0.68		0.69	1.06		0.5	2.22	0.49	0.79		0.69	1.29		0.66	0.93
	0.71	1.3		0.73	2.45		0.53	2.07	0.98	2.42		0.62	0.98		0.7	0.62
	0.8	2.87		0.72	2.34		0.77	1.87	0.8	0.59		0.61	1.26		0.73	1.47
	0.49	2.13		0.84	1.13		0.79	2.27	0.67	1.58		0.65	0.83		0.67	0.87
	0.79	0.78		0.8	2.09		0.58	1.27	0.58	0.76		0.61	0.62		0.8	0.85
	0.64	0.82		0.6	2.3		0.62	2.1	0.83	1.35		0.63	0.58		0.83	0.71
	0.7	0.68		0.65	1.63		0.55	1.74	0.5	0.69		0.7	0.74		0.55	0.8
	0.72	0.79		0.82	2.08		0.55	1.35	0.58	0.66		0.62	1.01		0.57	0.71
	0.72	0.74		0.65	1.3		0.81	2.6	0.58	0.87		0.55	0.63		0.83	0.76
	0.85	1.33		0.68	1.21		0.58	2.46	0.4	0.67		0.66	0.67		0.66	1.13
	0.79	1.52		0.67	1.82		1.1	2.68	0.71	1.19		0.89	0.7		0.71	0.62
	0.67	0.49		0.63	1.74		0.73	2.06	0.64	0.39		0.47	0.5		0.55	0.76
	0.84	0.83		0.52	2.13		0.47	2.37	0.59	0.9		0.56	0.66		0.73	0.63
	0.72	0.96		0.61	1.66		0.53	0.7	0.48	0.6		0.46	1.7		1.35	1.38
	0.73	2.24		0.64	1.97		0.56	2.33	0.64	0.99		0.48	0.63		0.69	0.7
	0.87	0.76		0.68	1.89		0.59	1.71	0.5	1.19		0.83	0.57		0.81	1.15
	0.69	0.65		0.47	2.13		0.78	1.49	0.5	0.53		0.64	0.77		0.57	1.2
	0.69	0.65		0.47	2.34		0.64	2.12	0.69	0.61		0.44	0.61		0.72	0.76
	0.81	1.87		0.49	2.07		0.8	1.76	0.95	0.44			0.68		0.71	1.06
	0.82	0.79		0.55	0.75		0.71	0.7	0.64	0.62			1.86		0.58	0.59
	0.62	0.73		0.69	0.96		0.71	1.81	0.7	0.64			1.24		0.57	0.75
	0.59	1.28		0.88	0.9		0.76	2.02	0.62	0.61			1.23		0.62
	0.54	2.07		0.66	2.09		0.64	1.03	0.5	0.59			0.65		0.47
	0.61	0.6		0.66	0.82		0.88	1.27	0.44	1.05			1.26
	0.94	0.59		0.96	2.4		0.81	1.8	0.46	0.6			0.65
	0.62	2.13		0.6	0.76		0.59	1.47	0.47	0.53			1.23
	0.74	2.32		0.54	1.73		0.59	2.04	0.53	0.5			0.46
	0.68	0.87		0.68	2.14		0.8	2.12	0.49	0.49			0.7
	0.89	0.9		0.61	1.41		0.64	0.81	0.59	0.72			0.94
	0.52	0.84		1.03	0.51		0.54	1.8	0.7	0.6			1.19
	0.81	1.42		0.89	0.58		0.6	2.07	0.45	0.66			0.74
	0.76	0.65		0.57	0.67		0.49	2.18	0.74	0.99
	0.8	2.2		0.5	0.55		0.73	1.11		0.64
	0.67	0.58		0.76	1.76		0.71			0.53
	0.69	0.56			2.29		0.68			0.68
	0.63	0.71			2.19		0.44			0.43
	0.64	0.82			2.12		0.52			0.78
	0.8	0.99			2.64		0.86
	0.56	0.78			0.8		0.88
	0.6	0.68			1.91		0.61
	0.79	0.81			0.74		0.56
	1.02	2.35			0.72		0.58
	0.55	0.77					0.53
	1.31	2.37					0.64
	0.66	1.12					0.73
	0.57	2.09					0.49
	0.6	0.95					0.76
	0.6	0.68					0.83
	0.67	0.88					0.77
	0.77	0.69					0.65
	0.55	0.75					0.53
	0.7						0.93
	0.71						0.73
							1.02

## Sheet: Supplementary Figure 6
Supplementary Fig 6	Calcium index
	Time (min)	eOS1 NEG/LOW	eOS1 HI
	0	2.73524	2.75164
		2.7412	2.75311
		2.73996	2.75475
		2.73812	2.75444
		2.73757	2.75013
		2.74401	2.75102
		2.74886	2.75198
		2.7545	2.75142
		2.7557	2.75471
		2.7553	2.75564
		2.76078	2.75668
		2.76255	2.7613
		2.76195	2.75777
		2.75331	2.7523
		2.75212	2.75383
		2.75393	2.75344
		2.75791	2.75461
		2.75596	2.75608
		2.75551	2.7546
		2.75692	2.76079
		2.76711	2.7666
		2.76916	2.76753
		2.76605	2.76865
		2.76405	2.76642
		2.75804	2.76397
		2.75447	2.76221
		2.75434	2.75711
		2.7561	2.75596
		2.88648	2.90244
	0.5	3.02643	3.04994
		3.1535	3.19377
		3.30092	3.34162
		3.43456	3.48529
		3.55382	3.62639
		3.66666	3.75457
		3.65994	3.73549
		3.63163	3.7076
		3.61092	3.68355
		3.56651	3.65025
		3.53765	3.61679
		3.50642	3.58241
		3.47381	3.55671
		3.42848	3.52754
		3.39354	3.49893
		3.37168	3.47335
		3.34543	3.45231
		3.3136	3.42862
		3.29828	3.40047
		3.27795	3.38082
		3.2655	3.36129
		3.24544	3.34904
		3.22772	3.32604
		3.20985	3.30679
		3.19524	3.29196
		3.17734	3.28168
		3.16163	3.26515
		3.14195	3.2528
		3.12973	3.23782
		3.11039	3.22765
	1	3.10224	3.21301
		3.09941	3.20174
		3.08859	3.19017
		3.08193	3.17882
		3.07603	3.16784
		3.07655	3.15919
		3.07671	3.15386
		3.07753	3.15206
		3.0607	3.1461
		3.06489	3.14359
		3.06769	3.13344
		3.06679	3.13069
		3.054	3.12407
		3.04746	3.11668
		3.04037	3.10677
		3.04995	3.09499
		3.04291	3.08695
		3.03292	3.08995
		3.0259	3.08576
		3.0305	3.07922
		3.03678	3.0752
		3.02939	3.06996
		3.02271	3.07152
		3.01941	3.06901
		3.01718	3.06268
		3.01923	3.05828
		3.01453	3.0572
		3.00673	3.0546
		3.00848	3.05032
		3.00016	3.05194
	1.5	3.0005	3.05111
		3.00065	3.05133
		2.99832	3.04858
		3.00082	3.04634
